# Supplementary material for: A two-step adaptive walk rewires nutrient transport in a challenging edaphic environment
Source: Sci Adv. 2022 May 18;8(20):eabm9385. doi: 10.1126/sciadv.abm9385 (PMC9116884; doi:10.1126/sciadv.abm9385)
Supplement: Supplementary file 2 — Tables S1 to S19 [file sciadv.abm9385_tables_s1_to_s19.zip]

Archive with 1 entries (1 files):
- sciadv.abm9385_tables_s1_to_s19.xlsx
