# Supplementary material for: A two-step adaptive walk rewires nutrient transport in a challenging edaphic environment
Source: Sci Adv. 2022 May 18;8(20):eabm9385. doi: 10.1126/sciadv.abm9385 (PMC9116884; doi:10.1126/sciadv.abm9385)
Supplement: Supplementary file 2 — Tables S1 to S19 [file sciadv.abm9385_tables_s1_to_s19.zip › sciadv.abm9385_tables_s1_to_s19.xlsx]

## Sheet: Table S1
Table S1: Contribution of the different elements to the first four principal components.
Element	Dim.1	Dim.2	Dim.3	Dim.4
B	5.76385	0.391402	1.84634	0.00373339
Ca	6.62386	8.46767	0.301846	3.5522
Cd	9.81415	0.0439418	0.340679	4.96966
Co	2.59432	17.9051	1.1125	0.96588
Cu	10.0792	2.80903	3.3987	0.948429
Fe	10.7309	1.94758	0.408725	0.524849
K	4.26862	7.77296	1.98683	9.06641
Li	6.77378	0.622444	6.49232	0.00063208
Mg	4.89174	8.40801	3.29545	0.483517
Mn	11.5353	1.45435	1.30187	0.495903
Mo	2.16767	5.3052	12.0434	13.3474
Na	2.72667	9.09597	3.2424	3.60624
Ni	0.00508622	1.39702	10.5325	15.7761
P	0.101463	4.46108	9.06517	28.1814
Pb	0.187596	7.86595	27.8508	5.91541
Rb	4.17916	11.4211	0.051622	5.11324
S	10.1086	0.676872	0.196694	0.747415
Sr	5.73525	1.39552	0.29417	6.02212
Zn	1.7128	8.55876	16.238	0.279436

## Sheet: Table S2
Table S2: Summary experiment on standard potting mix; SEM=standard error of the mean; P=p-value with Kruskal-Wallis test.
Element	Fogo(Mean)	Fogo(SEM)	SantoAntao(Mean)	SantoAntao(SEM)	Morocco(Mean)	Morocco(SEM)	P(Fogo-SantoAntao)	P(Fogo-Morocco)
B	74.0104	1.60996	56.2163	0.589732	55.3162	1.10641	5.18071e-13	1.11479e-10
Ca	30855.5	222.804	26579.5	313.118	29729.1	468.015	2.24335e-17	0.0150121
Cd	0.0800097	0.00322532	1.10608	0.0566094	0.70093	0.0412482	3.84393e-26	1.94845e-21
Co	0.0656942	0.000872138	0.0763559	0.00118952	0.0847907	0.00240611	1.87108e-10	2.04157e-12
Cu	19.2235	0.244047	8.8085	0.103817	7.45072	0.128418	3.86018e-26	1.95774e-21
Fe	52.7342	0.454831	79.9059	0.842844	79.1055	0.794315	3.86049e-26	1.95774e-21
K	46839.1	286.923	51699.2	370.966	46775.6	679.839	5.76895e-16	0.946944
Li	1.06454	0.0115436	0.894398	0.012766	0.882209	0.0123183	5.69724e-15	3.13587e-14
Mg	3374.95	21.2013	3001.69	22.9971	3331.78	54.4685	3.22649e-18	0.87548
Mn	501.273	5.62799	133.376	1.47449	133.813	2.20229	3.86049e-26	1.95774e-21
Mo	0.428937	0.00802538	0.618771	0.016154	0.369674	0.0194074	1.3256e-17	0.00109457
Na	506.208	14.4724	628.104	11.2898	858.47	37.484	3.00805e-11	2.66023e-15
Ni	0.130369	0.00740713	0.101483	0.00475905	0.144977	0.0334868	0.00160298	0.244617
P	12159.6	55.4518	12546	71.3843	11679.6	130.788	1.67937e-05	0.000607812
Pb	0.735146	0.0333495	0.790517	0.0429903	0.812314	0.0532862	0.2058	0.240318
Rb	9.36623	0.0747325	10.4108	0.102342	9.50153	0.159502	2.87295e-12	0.36957
S	11625.2	84.8532	8173.69	87.1748	8823.94	137.369	5.80392e-26	1.44625e-20
Sr	29.0558	0.519948	21.1654	0.633269	24.2763	0.826785	2.8859e-14	1.60555e-06
Zn	120.772	6.57045	193.125	13.3922	184.898	19.5409	1.15765e-11	8.42166e-06

## Sheet: Table S3
Table S3: pH measurements in topsoil collected in Fogo and Santo Antão.
Island	Stand	pH
Fogo	F10-1	7.8
Fogo	F10-2	7.8
Fogo	F4B	7.6
Fogo	F5B	7.6
Santo Antão	S3	7.1
Santo Antão	S8	7.2
Santo Antão	S10	6.4
Santo Antão	S15	7.3
Santo Antão	S21	7

## Sheet: Table S4
Table S4: ICP-MS results for 23 water extractable elements in Fogo and Santo Antão soils.
Population	Island	As (ppb)	Al (ppb)	B (ppb)	Ba (ppb)	Cs (ppb)	Ca (ppm)	Cd (ppb)	Co (ppb)	Cu (ppb)	Fe (ppb)	K (ppm)	Li (ppb)	Mg (ppm)	Mn (ppb)	Mo (ppb)	Na (ppm)	Ni (ppb)	P (ppm)	Rb (ppb)	S (ppm)	Se (ppb)	Sr (ppb)	Zn (ppb)
F1	Fogo	0.87	630.63	78.38	414.78	0.1	149.3	0.03	1.73	11.96	989.27	44.67	0.38	40.47	72.95	0.73	53.26	1.04	0.18	99.84	5.45	0.94	2860.97	0.08
F10	Fogo	2.475	3005.05	85.04	27.165	0.06	49.65	0.13	1.02	25.16	2252.15	39.4	1.645	7.385	65.235	2.135	28.09	1.97	0.785	15.185	5.1	2.82	408.02	3.085
F13	Fogo	0.9	10717.2	32.82	82.15	0.02	3.69	0.04	1.91	46.69	2969.7	10.7	0.32	0.95	127.21	1.18	14.38	1.47	0.97	11.51	0	0.83	114.71	2.16
F15	Fogo	1.74	5100.32	119.42	407.42	0.08	128.97	0.07	3.33	83.45	2900.04	66.64	0.62	42.12	108.12	2.2	49.66	2.59	0.82	62.71	8.87	3.3	3174.1	3.91
F16	Fogo	0.5	1411.82	77.92	111.13	0.05	52.1	0.03	0.94	7.28	1020.61	32.83	0.27	11.46	36.38	1.37	11.91	1.02	0.32	20.5	2.11	1.71	866.13	0
F2	Fogo	0.69	681.355	123.44	612.63	0.095	261.655	0.055	1.36	11.57	596.05	81.43	0.34	66.51	64.66	1.18	50.85	1.425	0.27	206.49	14.08	1.275	4126.61	0.75
F3	Fogo	0.735	323.565	63.875	659.77	0.09	262.435	0.045	0.765	11.535	194.355	50.86	0.275	69.25	22.905	0.545	41.325	1.075	0.275	121.025	8.93	1.46	4634.31	0
F4	Fogo	0.4	2315.76	43.65	128.845	0.045	60.96	0.02	1.79	10.955	1887.48	23.48	0.33	16.12	61.445	0.465	12.725	0.94	0.195	39.865	2.385	0.985	1257.58	0.205
F5	Fogo	0.39	2625.34	53	56.775	0.085	56.615	0.01	1.16	11.385	1337.3	43.675	0.17	13.235	76.675	1	30.925	0.74	0.25	57.435	3.845	0.635	1906.16	0
F7	Fogo	0.34	298.18	56.24	762.53	0.07	220.61	0.04	0.75	10.71	179.73	68.82	0.17	68.87	41.5	0.63	59.7	0.54	0.19	100.67	7	0.36	8253.3	0
F8	Fogo	0.47	368.93	124.49	504.63	0.23	172.02	0.05	0.54	6.95	201.63	66.67	0.12	39.69	26.48	0.69	32.18	0.61	0.21	203.78	9.08	0.93	3087.77	0
S10	Santo Antão	0.72	1757.29	78.725	1748.27	0.07	81.585	0.035	1.45	11.025	1659.94	25.175	0.435	35.77	79.58	0.175	25.1	1.63	0.555	33.85	1.775	1.07	1894.45	0.875
S11	Santo Antão	0.31	601.94	82.05	123.12	0.01	58.31	0.01	0.94	7.89	458.07	18.45	0.24	30.79	33.5	0.57	53.35	1.05	0.21	12.02	3.56	0.98	1124.67	0
S15	Santo Antão	0.92	3944.3	112.5	181.35	0.06	58.91	0.04	6.59	43.47	3156.17	26.31	0.4	24.71	314.07	1.7	106.85	2.94	0.58	19.2	6.81	1.56	1302.79	5.21
S16	Santo Antão	2.62	5940.17	112.25	210.18	0.11	30.87	0.11	4.82	34.83	5370	20.07	0.56	11.59	163.09	4.71	73.96	3.29	1.99	34.74	0	5.37	605.48	6.53
S18	Santo Antão	2.685	1815.56	103.935	39.985	0.065	79.08	0.06	5.84	56.46	1398.1	36.965	0.38	31.78	225.345	1.595	73.51	13.05	1.33	43.825	7.01	1.845	739.725	1.31
S19	Santo Antão	0.605	3461.64	94.21	416.23	0.065	105.205	0.03	9.095	20.885	4708.26	33.755	0.115	46.595	355.84	0.075	43.6	2.32	0.44	39.14	2.555	0.745	4406.19	7.15
S3	Santo Antão	0.59	2131.71	70.46	804.45	0.07	46.24	0.02	1.88	7.12	1304.15	13.62	0.28	16.19	108.58	0.18	39.05	1.47	0.39	21.96	0.62	1.57	2388.73	0.45
S5	Santo Antão	1.26	7400.62	38.1	220.59	0.12	39.77	0.04	8.97	45.74	8912.1	16.97	0.52	8.3	256.46	1.04	51.2	3.85	0.94	19.16	3.9	0.51	664.28	12.39
S7	Santo Antão	2.575	7668.3	71.06	188.73	0.295	15.145	0.105	6.37	28	7836.99	15.47	0.255	2.76	229.23	1.69	23.33	2.19	2.54	26.4	0	1.25	468.97	6.625
S8	Santo Antão	0.86	10089.8	95.8	445.64	0.11	19	0.04	11.47	25.88	12335.5	3.43	0.62	7.51	541.04	0.41	50.35	2.86	0.36	3.99	0	1.12	477.51	12.08

## Sheet: Table S5
Table S5: Variants at the peak on the chromosome 1 from the bulk segregant analysis.
Chromosome	Position	ReferenceAllele	AlternativeAllele	PredictedImpact	VariantType	AminoAcidChange	GeneName	GeneCode	NumberAltFO	NumberRefFO	FreqFO	NumberAltSA	NumberRefSA	FreqSA	Description
Chr1	24451012	TTC	T	MODIFIER	upstream_gene_variant	NaN	AT1G65750	AT1G65750	128	0	1	156	0	1	transposable_element_gene;(source:Araport11);non-LTR retrotransposon family (LINE), has a 1.9e-18 P-value blast match to GB:AAA67727 reverse transcriptase (LINE-element) (Mus musculus);(source:TAIR10) transposable_element_gene
Chr1	24451032	C	CA	MODIFIER	upstream_gene_variant	NaN	AT1G65750	AT1G65750	129	0	1	158	0	1	transposable_element_gene;(source:Araport11);non-LTR retrotransposon family (LINE), has a 1.9e-18 P-value blast match to GB:AAA67727 reverse transcriptase (LINE-element) (Mus musculus);(source:TAIR10) transposable_element_gene
Chr1	24451074	T	TC	MODIFIER	upstream_gene_variant	NaN	AT1G65750	AT1G65750	123	0	1	156	0	1	transposable_element_gene;(source:Araport11);non-LTR retrotransposon family (LINE), has a 1.9e-18 P-value blast match to GB:AAA67727 reverse transcriptase (LINE-element) (Mus musculus);(source:TAIR10) transposable_element_gene
Chr1	24484841	T	A	MODIFIER	upstream_gene_variant	NaN	AT1G65810	AT1G65810	10	109	0.0840336	0	161	0	P-loop containing nucleoside triphosphate hydrolases superfamily protein;(source:Araport11) protein_coding
Chr1	24497160	G	A	MODIFIER	upstream_gene_variant	NaN	AT1G65845	AT1G65845	10	39	0.204082	0	68	0	transmembrane protein;(source:Araport11) protein_coding
Chr1	24501512	ATATATATTT	A	MODIFIER	upstream_gene_variant	NaN	DIR21	AT1G65870	106	2	0.981481	126	8	0.940299	Disease resistance-responsive (dirigent-like protein) family protein;(source:Araport11) protein_coding
Chr1	24502683	T	C	MODIFIER	5_prime_UTR_variant	NaN	FMOGS-OX1	AT1G65860	132	0	1	0	166	0	belongs to the flavin-monooxygenase (FMO) family, encodes a glucosinolate S-oxygenase that catalyzes the conversion of methylthioalkyl glucosinolates to methylsulfinylalkyl glucosinolates protein_coding FLAVIN-MONOOXYGENASE GLUCOSINOLATE S-OXYGENASE 1 (FMO GS-OX1) FLAVIN-MONOOXYGENASE GLUCOSINOLATE S-OXYGENASE 1 (FMO GS-OX1)
Chr1	24510149	G	T	LOW	synonymous_variant	p.Ala110Ala	AAE20	AT1G65880	132	0	1	156	0	1	Encodes a benzoate-CoA ligase. Involved in the biosynthesis of benzoyloxyglucosinolate in Arabidopsis seeds. protein_coding BENZOYLOXYGLUCOSINOLATE 1 (BZO1) BENZOYLOXYGLUCOSINOLATE 1 (BZO1)
Chr1	24510158	G	A	LOW	synonymous_variant	p.Leu107Leu	AAE20	AT1G65880	132	0	1	157	0	1	Encodes a benzoate-CoA ligase. Involved in the biosynthesis of benzoyloxyglucosinolate in Arabidopsis seeds. protein_coding BENZOYLOXYGLUCOSINOLATE 1 (BZO1) BENZOYLOXYGLUCOSINOLATE 1 (BZO1)
Chr1	24510185	T	A	LOW	synonymous_variant	p.Leu98Leu	AAE20	AT1G65880	131	0	1	153	0	1	Encodes a benzoate-CoA ligase. Involved in the biosynthesis of benzoyloxyglucosinolate in Arabidopsis seeds. protein_coding BENZOYLOXYGLUCOSINOLATE 1 (BZO1) BENZOYLOXYGLUCOSINOLATE 1 (BZO1)
Chr1	24511224	ACCCCCCCCCCCCCCCCC	A	MODIFIER	upstream_gene_variant	NaN	AT1G65875	AT1G65875	112	0	1	141	0	1	pseudogene of AMP-dependent synthetase and ligase family protein;(source:Araport11) pseudogene
Chr1	24513349	A	AAATTTTGGTAAATGATAATGATAAGTGAAACCTAATACTGTATACATAAGAATAAATAGTTCTTT	MODIFIER	upstream_gene_variant	NaN	AAE20	AT1G65880	97	1	0.989796	115	0	1	Encodes a benzoate-CoA ligase. Involved in the biosynthesis of benzoyloxyglucosinolate in Arabidopsis seeds. protein_coding BENZOYLOXYGLUCOSINOLATE 1 (BZO1) BENZOYLOXYGLUCOSINOLATE 1 (BZO1)
Chr1	24515079	A	C	MODIFIER	upstream_gene_variant	NaN	AAE20	AT1G65880	127	0	1	0	146	0	Encodes a benzoate-CoA ligase. Involved in the biosynthesis of benzoyloxyglucosinolate in Arabidopsis seeds. protein_coding BENZOYLOXYGLUCOSINOLATE 1 (BZO1) BENZOYLOXYGLUCOSINOLATE 1 (BZO1)
Chr1	24545762	T	C	MODIFIER	downstream_gene_variant	NaN	CICDH	AT1G65930	8	95	0.0776699	0	100	0	Encodes a NADP+-isocitrate dehydrogenase that is believed to function in the cytosol. It appears to contribute to NADPH production under oxidative stress, and thereby to participate in redox signalling linked to defense responses. The mRNA is cell-to-cell mobile. protein_coding CYTOSOLIC NADP+-DEPENDENT ISOCITRATE DEHYDROGENASE (cICDH) CYTOSOLIC NADP+-DEPENDENT ISOCITRATE DEHYDROGENASE (cICDH)
Chr1	24562399	ATG	A	MODIFIER	upstream_gene_variant	NaN	PRXIIC	AT1G65970	27	0	1	56	0	1	thioredoxin-dependent peroxidase 2 protein_coding THIOREDOXIN-DEPENDENT PEROXIDASE 2 (TPX2) PEROXIREDOXIN IIC (PRXIIC);THIOREDOXIN-DEPENDENT PEROXIDASE 2 (TPX2)
Chr1	24562775	A	ACAT	MODERATE	conservative_inframe_insertion	p.Thr391_Ser392insMet	AT1G65985	AT1G65985	79	2	0.975309	124	2	0.984127	transmembrane protein, putative (DUF247);(source:Araport11) protein_coding
Chr1	24562778	TGTA	T	MODERATE	conservative_inframe_deletion	p.Tyr390del	AT1G65985	AT1G65985	76	2	0.974359	123	2	0.984	transmembrane protein, putative (DUF247);(source:Araport11) protein_coding
Chr1	24562787	C	CT	HIGH	frameshift_variant	p.Glu388fs	AT1G65985	AT1G65985	75	2	0.974026	119	2	0.983471	transmembrane protein, putative (DUF247);(source:Araport11) protein_coding
Chr1	24573626	A	ATAACAATATGGGG	MODIFIER	upstream_gene_variant	NaN	PRXIIA	AT1G65990	103	2	0.980952	99	1	0.99	type 2 peroxiredoxin-related / thiol specific antioxidant / mal allergen family protein;(source:Araport11) protein_coding PEROXIREDOXIN IIA (PRXIIA) PEROXIREDOXIN IIA (PRXIIA)
Chr1	24605013	A	AC	MODIFIER	upstream_gene_variant	NaN	AT1G66080	AT1G66080	112	4	0.965517	147	5	0.967105	Encodes a glucose-regulated protein that binds to the promoters of glucose-regulated heat shock responsive genes and promotes chromatin acetylation. HLP1 is required in maintaining histone H3K acetylation and H3K4 methylation marks at the promoters of heat shock protein genes in providing thermotolerance/thermomemory response. protein_coding HIKESHI-LIKE PROTEIN1 (HLP1) HIKESHI-LIKE (HKL);HIKESHI…
Chr1	24605038	T	TA	MODIFIER	upstream_gene_variant	NaN	AT1G66080	AT1G66080	88	0	1	119	0	1	Encodes a glucose-regulated protein that binds to the promoters of glucose-regulated heat shock responsive genes and promotes chromatin acetylation. HLP1 is required in maintaining histone H3K acetylation and H3K4 methylation marks at the promoters of heat shock protein genes in providing thermotolerance/thermomemory response. protein_coding HIKESHI-LIKE PROTEIN1 (HLP1) HIKESHI-LIKE (HKL);HIKESHI…
Chr1	24617217	C	CAAATA	MODIFIER	downstream_gene_variant	NaN	AAE11	AT1G66120	102	0	1	121	1	0.991803	AMP-dependent synthetase and ligase family protein;(source:Araport11) protein_coding ACYL-ACTIVATING ENZYME 11 (AAE11) (ATAAE11);ACYL-ACTIVATING ENZYME 11 (AAE11)
Chr1	24645954	G	A	MODIFIER	upstream_gene_variant	NaN	MMD1	AT1G66170	18	98	0.155172	0	146	0	Encodes a PHD-domain containing protein required for male meiosis. Gene is expressed in developing male meiocytes and protein is localized to nuclear euchromatin specifically during diplotene. Required to regulate microtubule organization and cell cycle transitions during male meiosis, and functions as a direct transcription activator of the meiotic gene TDM1. protein_coding MALE MEIOCYTE DEATH 1…
Chr1	24663298	T	C	MODIFIER	downstream_gene_variant	NaN	AT1G66210	AT1G66210	122	0	1	166	4	0.976471	Subtilisin-like serine endopeptidase family protein;(source:Araport11) protein_coding
Chr1	24668207	A	C	LOW	synonymous_variant	p.Gly85Gly	AT1G66210	AT1G66210	87	40	0.685039	0	164	0	Subtilisin-like serine endopeptidase family protein;(source:Araport11) protein_coding
Chr1	24692893	T	A	MODIFIER	upstream_gene_variant	NaN	AT1G66250	AT1G66250	130	0	1	0	163	0	O-Glycosyl hydrolases family 17 protein;(source:Araport11) protein_coding
Chr1	24695466	TAAC	T	MODIFIER	3_prime_UTR_variant	NaN	AT1G66250	AT1G66250	59	0	1	115	0	1	O-Glycosyl hydrolases family 17 protein;(source:Araport11) protein_coding
Chr1	24699422	A	ATTATTTTTTT	MODIFIER	upstream_gene_variant	NaN	ALY3	AT1G66260	66	4	0.942857	106	0	1	RNA-binding (RRM/RBD/RNP motifs) family protein;(source:Araport11) protein_coding (ALY3) NVOLVED IN RRNA PROCESSING 8 (IRP8); (ALY3)
Chr1	24705289	T	TA	MODIFIER	upstream_gene_variant	NaN	BGLU21	AT1G66270	81	0	1	113	0	1	BGLU21 encodes a beta-glucosidase that has a high level of activity against the naturally occuring secondary metabolite scopolin. Recombinant BGLU21 produced in insect cells shows lower levels of activity using the structurally similar substrates esculin (33%) and 4-MU-glucoside (9%). BGLU21 is glycosylated in planta and has a C-terminal ER retention signal. Transcript analysis as well as protein…
Chr1	24715018	T	TA	MODIFIER	upstream_gene_variant	NaN	AT1G66290	AT1G66290	19	98	0.162393	0	154	0	F-box/RNI-like superfamily protein;(source:Araport11) protein_coding
Chr1	24715020	T	A	MODIFIER	upstream_gene_variant	NaN	AT1G66290	AT1G66290	20	102	0.163934	0	157	0	F-box/RNI-like superfamily protein;(source:Araport11) protein_coding
Chr1	24728795	G	GT	MODIFIER	upstream_gene_variant	NaN	AT1G66310	AT1G66310	78	0	1	114	0	1	F-box/RNI-like/FBD-like domains-containing protein;(source:Araport11) protein_coding
Chr1	24732713	T	C	MODIFIER	upstream_gene_variant	NaN	AT1G66320	AT1G66320	118	5	0.95935	169	0	1	F-box/RNI-like superfamily protein;(source:Araport11) protein_coding
Chr1	24743584	AT	A	MODIFIER	upstream_gene_variant	NaN	RGL1	AT1G66350	122	0	1	0	161	0	Negative regulator of GA responses, member of GRAS family of transcription factors. Also belongs to the DELLA proteins that restrain the cell proliferation and expansion that drives plant growth. RGL1 may be involved in reducing ROS accumulation in response to stress by up-regulating the transcription of superoxide dismutases. Rapidly degraded in response to GA. Involved in flower and fruit devel…
Chr1	24745546	C	T	MODIFIER	upstream_gene_variant	NaN	RGL1	AT1G66350	22	86	0.203704	0	157	0	Negative regulator of GA responses, member of GRAS family of transcription factors. Also belongs to the DELLA proteins that restrain the cell proliferation and expansion that drives plant growth. RGL1 may be involved in reducing ROS accumulation in response to stress by up-regulating the transcription of superoxide dismutases. Rapidly degraded in response to GA. Involved in flower and fruit devel…
Chr1	24750932	A	ACC	MODIFIER	upstream_gene_variant	NaN	AT1G66360	AT1G66360	53	0	1	49	12	0.803279	Calcium-dependent lipid-binding (CaLB domain) family protein;(source:Araport11) protein_coding C2-DOMAIN ABA-RELATED2 (CAR2) C2-DOMAIN ABA-RELATED2 (CAR2)
Chr1	24752783	T	TTAACC	MODIFIER	3_prime_UTR_variant	NaN	AT1G66360	AT1G66360	91	0	1	129	0	1	Calcium-dependent lipid-binding (CaLB domain) family protein;(source:Araport11) protein_coding C2-DOMAIN ABA-RELATED2 (CAR2) C2-DOMAIN ABA-RELATED2 (CAR2)
Chr1	24754185	T	C	LOW	synonymous_variant	p.Leu108Leu	MYB113	AT1G66370	105	0	1	51	104	0.329032	Encodes a member of the MYB family of transcription factors. Involved in regulation of anthocyanin biosynthesis. Affects the expression of enzymes involved in later steps of anthocyanin biosynthesis. protein_coding MYB DOMAIN PROTEIN 113 (MYB113) MYB DOMAIN PROTEIN 113 (AtMYB113);MYB DOMAIN PROTEIN 113 (MYB113)
Chr1	24760223	A	AAACAAGCAAAAAAAATGTTCACCAAAACAG	MODIFIER	upstream_gene_variant	NaN	MYB90	AT1G66390	8	127	0.0592593	0	166	0	Production of anthocyanin pigment 2 protein (PAP2). protein_coding MYB DOMAIN PROTEIN 90 (MYB90) (ATMYB90);MYB DOMAIN PROTEIN 90 (MYB90);PRODUCTION OF ANTHOCYANIN PIGMENT 2 (PAP2)
Chr1	24762049	TGGGGG	T	MODIFIER	upstream_gene_variant	NaN	MYB90	AT1G66390	33	0	1	44	0	1	Production of anthocyanin pigment 2 protein (PAP2). protein_coding MYB DOMAIN PROTEIN 90 (MYB90) (ATMYB90);MYB DOMAIN PROTEIN 90 (MYB90);PRODUCTION OF ANTHOCYANIN PIGMENT 2 (PAP2)
Chr1	24773122	GT	G	MODIFIER	upstream_gene_variant	NaN	CML23	AT1G66400	28	0	1	62	0	1	Encodes a calmodulin-like protein. Regulates nitric oxide levels and transition to flowering. protein_coding CALMODULIN LIKE 23 (CML23) CALMODULIN LIKE 23 (CML23)
Chr1	24818328	C	CA	MODIFIER	upstream_gene_variant	NaN	AT1G66534	AT1G66534	107	0	1	131	0	1	pseudogene of Plant self-incompatibility protein S1 family;(source:Araport11) pseudogene
Chr1	24822809	A	AC	MODIFIER	upstream_gene_variant	NaN	pde194	AT1G66520	97	0	1	119	0	1	formyltransferase;(source:Araport11) protein_coding PIGMENT DEFECTIVE 194 (pde194) PIGMENT DEFECTIVE 194 (pde194)
Chr1	24822822	TC	T	MODIFIER	upstream_gene_variant	NaN	pde194	AT1G66520	98	0	1	122	0	1	formyltransferase;(source:Araport11) protein_coding PIGMENT DEFECTIVE 194 (pde194) PIGMENT DEFECTIVE 194 (pde194)
Chr1	24823886	ATTATTAGT	A	MODIFIER	upstream_gene_variant	NaN	AT1G66530	AT1G66530	34	0	1	65	0	1	Arginyl-tRNA synthetase, class Ic;(source:Araport11) protein_coding
Chr1	24845033	A	AAAATGATCTACATGGACAGAG	MODIFIER	upstream_gene_variant	NaN	WRKY63	AT1G66600	81	0	1	112	0	1	A member of WRKY Transcription Factor; Group III. Involved in the regulation of plant responses to ABA and drought stress. protein_coding ABA OVERLY SENSITIVE MUTANT 3 (ABO3) WRKY DNA-BINDING PROTEIN 63 (WRKY63); (ABO3);ABA OVERLY SENSITIVE MUTANT 3 (ABO3); (AtWRKY63)
Chr1	24850345	G	GTACA	HIGH	frameshift_variant	p.Ser197fs	AT1G66610	AT1G66610	23	0	1	37	0	1	TRAF-like superfamily protein;(source:Araport11) protein_coding
Chr1	24850349	AGGAT	A	HIGH	frameshift_variant	p.Ser195fs	AT1G66610	AT1G66610	21	0	1	33	0	1	TRAF-like superfamily protein;(source:Araport11) protein_coding
Chr1	24878281	T	TTCTCACAGCAAAAAAGGGACGG	MODIFIER	upstream_gene_variant	NaN	PXMT1	AT1G66700	66	0	1	91	1	0.98913	A member of the Arabidopsis SABATH methyltransferase gene family. Encodes PXMT1, a methyltransferase that methylates 1,7-paraxanthine. protein_coding (PXMT1) (PXMT1)
Chr1	24878284	T	TATGTCTTTTCTTTG	MODIFIER	upstream_gene_variant	NaN	PXMT1	AT1G66700	63	1	0.984375	74	2	0.973684	A member of the Arabidopsis SABATH methyltransferase gene family. Encodes PXMT1, a methyltransferase that methylates 1,7-paraxanthine. protein_coding (PXMT1) (PXMT1)
Chr1	24880311	C	T	MODIFIER	upstream_gene_variant	NaN	AT1G66710	AT1G66710	18	111	0.139535	0	173	0	pseudogene of S-adenosyl-L-methionine-dependent methyltransferases superfamily protein;(source:Araport11) pseudogene
Chr1	24880312	A	T	MODIFIER	upstream_gene_variant	NaN	AT1G66710	AT1G66710	18	109	0.141732	0	172	0	pseudogene of S-adenosyl-L-methionine-dependent methyltransferases superfamily protein;(source:Araport11) pseudogene
Chr1	24909484	T	TAA	LOW	splice_region_variant&intron_variant	NaN	AT1G66780	AT1G66780	108	0	1	145	1	0.993151	MATE efflux family protein;(source:Araport11) protein_coding
Chr1	24913743	G	T	MODIFIER	upstream_gene_variant	NaN	MIR157A	AT1G66783	23	69	0.25	0	128	0	Encodes a microRNA that targets several SPL family members, including SPL3,4, and 5. By regulating the expression of SPL3 (and probably also SPL4 and SPL5), this microRNA regulates vegetative phase change. MicroRNAs are regulatory RNAs with a mature length of ~21-nucleotides that are processed from hairpin precursors by Dicer-like enzymes. MicroRNAs can negatively regulate gene expression by atte…
Chr1	24917672	C	CA	MODIFIER	upstream_gene_variant	NaN	MIR157A	AT1G66783	8	0	1	15	0	1	Encodes a microRNA that targets several SPL family members, including SPL3,4, and 5. By regulating the expression of SPL3 (and probably also SPL4 and SPL5), this microRNA regulates vegetative phase change. MicroRNAs are regulatory RNAs with a mature length of ~21-nucleotides that are processed from hairpin precursors by Dicer-like enzymes. MicroRNAs can negatively regulate gene expression by atte…
Chr1	24920648	G	GA	MODIFIER	upstream_gene_variant	NaN	AT1G66790	AT1G66790	55	0	1	97	0	1	NaN
Chr1	24920662	TC	T	MODIFIER	upstream_gene_variant	NaN	AT1G66790	AT1G66790	61	0	1	99	0	1	NaN
Chr1	24922540	A	C	MODIFIER	upstream_gene_variant	NaN	AT1G66790	AT1G66790	39	0	1	68	0	1	NaN
Chr1	24922914	ATTGTT	A	MODIFIER	upstream_gene_variant	NaN	AT1G66790	AT1G66790	39	0	1	70	0	1	NaN
Chr1	24925064	TC	T	MODIFIER	upstream_gene_variant	NaN	AT1G66820	AT1G66820	87	0	1	124	1	0.992	glycine-rich protein;(source:Araport11) protein_coding
Chr1	24926377	G	GTTTAA	MODIFIER	upstream_gene_variant	NaN	AT1G66820	AT1G66820	119	0	1	167	0	1	glycine-rich protein;(source:Araport11) protein_coding
Chr1	24945043	C	G	MODIFIER	upstream_gene_variant	NaN	AT1G66880	AT1G66880	18	114	0.136364	0	170	0	Protein kinase superfamily protein;(source:Araport11) protein_coding
Chr1	24948405	T	TTC	MODIFIER	upstream_gene_variant	NaN	AT1G66870	AT1G66870	40	0	1	70	0	1	Carbohydrate-binding X8 domain superfamily protein;(source:Araport11) protein_coding
Chr1	24964653	AT	A	MODIFIER	upstream_gene_variant	NaN	AT1G66910	AT1G66910	31	99	0.238462	0	170	0	Protein kinase superfamily protein;(source:Araport11) protein_coding
Chr1	24972304	A	G	LOW	synonymous_variant	p.Glu420Glu	AT1G66930	AT1G66930	116	1	0.991453	176	0	1	Protein kinase superfamily protein;(source:Araport11) protein_coding LEAF RUST 10 DISEASE-RESISTANCE LOCUS RECEPTOR- LIKE PROTEIN KINASE-LIKE2 (LRK10L2) LEAF RUST 10 DISEASE-RESISTANCE LOCUS RECEPTOR- LIKE PROTEIN KINASE-LIKE2 (LRK10L2)
Chr1	24977866	TATTTAGAAGGAAAAAAAAA	T	MODIFIER	upstream_gene_variant	NaN	AT1G66940	AT1G66940	66	0	1	107	3	0.972727	kinase-like protein;(source:Araport11) protein_coding
Chr1	24978684	A	G	MODIFIER	upstream_gene_variant	NaN	AT1G66940	AT1G66940	125	0	1	136	25	0.84472	kinase-like protein;(source:Araport11) protein_coding
Chr1	24981222	A	AT	MODIFIER	downstream_gene_variant	NaN	LUP5	AT1G66960	111	0	1	156	0	1	Terpenoid cyclases family protein;(source:Araport11) protein_coding (LUP5) (LUP5)
Chr1	24986525	AT	A	MODIFIER	downstream_gene_variant	NaN	ABCG39	AT1G66950	123	14	0.89781	170	0	1	Encodes a plasma membrane-localized ABC transporter. Confers tolerance to herbicide paraquat. protein_coding ATP-BINDING CASSETTE G39 (ABCG39) ATP-BINDING CASSETTE G39 (ABCG39);PLEIOTROPIC DRUG RESISTANCE 11 (ATPDR11);PLEIOTROPIC DRUG RESISTANCE 11 (PDR11)
Chr1	24996604	T	G	MODIFIER	upstream_gene_variant	NaN	GDPDL1	AT1G66970	30	101	0.229008	0	166	0	Encodes a member of the glycerophosphodiester phosphodiesterase like (GDPD-like) family. protein_coding SHV3-LIKE 2 (SVL2) SHV3-LIKE 2 (SVL2);GLYCEROPHOSPHODIESTER PHOSPHODIESTERASE (GDPD) LIKE 1 (GDPDL1)
Chr1	24998582	A	AAC	HIGH	frameshift_variant	p.Ser756fs	GDPDL2	AT1G66980	81	1	0.987805	113	0	1	Encodes SNC4 (suppressor of npr1-1, constitutive 4), an atypical receptor-like kinase with two predicted extracellular glycerophosphoryl diester phosphodiesterase domains. protein_coding SUPPRESSOR OF NPR1-1 CONSTITUTIVE 4 (SNC4) SUPPRESSOR OF NPR1-1 CONSTITUTIVE 4 (SNC4);GLYCEROPHOSPHODIESTER PHOSPHODIESTERASE (GDPD) LIKE 2 (GDPDL2)
Chr1	25025957	G	GAGTGAGCGCCGTAGTTAAGTTTTCCTTATTCGTTAGCTATGCTAAAGGAATGGAT	MODIFIER	upstream_gene_variant	NaN	AT1G67040	AT1G67040	121	0	1	150	0	1	DnaA initiator-associating protein;(source:Araport11) protein_coding TON1 RECRUITING MOTIF 22 (TRM22) TON1 RECRUITING MOTIF 22 (TRM22)
Chr1	25026888	A	T	MODIFIER	upstream_gene_variant	NaN	AT1G67040	AT1G67040	82	3	0.964706	105	8	0.929204	DnaA initiator-associating protein;(source:Araport11) protein_coding TON1 RECRUITING MOTIF 22 (TRM22) TON1 RECRUITING MOTIF 22 (TRM22)
Chr1	25028798	G	C	MODIFIER	3_prime_UTR_variant	NaN	AT1G67050	AT1G67050	20	107	0.15748	0	169	0	membrane-associated kinase regulator;(source:Araport11) protein_coding
Chr1	25030314	G	GAC	MODIFIER	upstream_gene_variant	NaN	AT1G67050	AT1G67050	37	0	1	64	0	1	membrane-associated kinase regulator;(source:Araport11) protein_coding
Chr1	25064113	T	TGTAGAGTC	MODIFIER	intron_variant	NaN	CYP735A2	AT1G67110	122	1	0.99187	166	2	0.988095	cytochrome P450, family 735, subfamily A, polypeptide 2;(source:Araport11) protein_coding CYTOCHROME P450, FAMILY 735, SUBFAMILY A, POLYPEPTIDE 2 (CYP735A2) CYTOCHROME P450, FAMILY 735, SUBFAMILY A, POLYPEPTIDE 2 (CYP735A2)
Chr1	25095709	G	C	MODIFIER	upstream_gene_variant	NaN	AT1G67120	AT1G67120	110	0	1	0	143	0	Represents a homolog of the yeast MDN gene, which encodes a non-ribosomal protein involved in the maturation and assembly of the 60S ribosomal subunit. In Arabidopsis, it is essential for female gametogenesis progression. protein_coding MIDASIN 1 (MDN1) (ATMDN1);MIDASIN 1 (MDN1)
Chr1	25097867	AG	A	MODIFIER	upstream_gene_variant	NaN	AT1G67120	AT1G67120	11	75	0.127907	0	115	0	Represents a homolog of the yeast MDN gene, which encodes a non-ribosomal protein involved in the maturation and assembly of the 60S ribosomal subunit. In Arabidopsis, it is essential for female gametogenesis progression. protein_coding MIDASIN 1 (MDN1) (ATMDN1);MIDASIN 1 (MDN1)
Chr1	25120849	TCTTCGTTTGTTTTGAG	T	MODIFIER	upstream_gene_variant	NaN	SWEETIE	AT1G67140	47	0	1	74	0	1	HEAT repeat-containing protein;(source:Araport11) protein_coding SWEETIE (SWEETIE) SWEETIE (SWEETIE)
Chr1	25121190	T	G	MODIFIER	upstream_gene_variant	NaN	SWEETIE	AT1G67140	86	4	0.955556	120	0	1	HEAT repeat-containing protein;(source:Araport11) protein_coding SWEETIE (SWEETIE) SWEETIE (SWEETIE)
Chr1	25144470	T	A	MODIFIER	upstream_gene_variant	NaN	HAC2	AT1G67220	18	95	0.159292	0	169	0	histone acetyltransferase of the CBP family 2;(source:Araport11) protein_coding HISTONE ACETYLTRANSFERASE OF THE CBP FAMILY 2 (HAC2) ARABIDOPSIS THALIANA P300/CBP ACETYLTRANSFERASE-RELATED PROTEIN 1 (ATHPCAT1);HISTONE ACETYLTRANSFERASE OF THE CBP FAMILY 2 (HAC2); (HAC02)
Chr1	25152406	A	C	LOW	synonymous_variant	p.Ser923Ser	CRWN1	AT1G67230	95	38	0.714286	0	167	0	Encodes a nuclear coiled-coil protein related to the carrot peripheral nuclear protein NMCP1 that is involved in the determination of plant nuclear structure. Member of a small gene family in Arabidopsis containing 4 proteins (LNC1-4 or CRWN 1-4) with redundant functions in protection from oxidative damage, control of nuclear morphology and degradation of ABI5. protein_coding LITTLE NUCLEI1 (LINC…
Chr1	25162760	T	C	MODIFIER	upstream_gene_variant	NaN	AT1G67238	AT1G67238	29	3	0.90625	40	2	0.952381	other_RNA;(source:Araport11) other_rna
Chr1	25162772	T	A	MODIFIER	upstream_gene_variant	NaN	AT1G67238	AT1G67238	50	1	0.980392	72	0	1	other_RNA;(source:Araport11) other_rna
Chr1	25162781	C	T	MODIFIER	upstream_gene_variant	NaN	AT1G67238	AT1G67238	82	0	1	105	0	1	other_RNA;(source:Araport11) other_rna
Chr1	25162801	G	T	MODIFIER	upstream_gene_variant	NaN	AT1G67238	AT1G67238	98	4	0.960784	118	1	0.991597	other_RNA;(source:Araport11) other_rna
Chr1	25162805	C	A	MODIFIER	upstream_gene_variant	NaN	AT1G67238	AT1G67238	99	0	1	126	0	1	other_RNA;(source:Araport11) other_rna
Chr1	25162978	G	A	MODIFIER	upstream_gene_variant	NaN	AT1G67238	AT1G67238	39	0	1	60	24	0.714286	other_RNA;(source:Araport11) other_rna
Chr1	25170124	AT	A	MODIFIER	upstream_gene_variant	NaN	TCP1	AT1G67260	18	109	0.141732	0	165	0	Encodes protein with TCP (TB1,CYC,PCF) domain which is likely to be involved in DNA binding and protein-protein interactions. Based on genome analysis, there is a 9-member gene family that possesses this domain in Arabidopsis. Orthologue of Antirrhinum gene CYCLOIDEA. protein_coding TCP DOMAIN PROTEIN 1 (TCP1) TCP DOMAIN PROTEIN 1 (TCP1)
Chr1	25181850	A	G	MODIFIER	downstream_gene_variant	NaN	AT1G67270	AT1G67270	11	95	0.103774	0	143	0	Zinc-finger domain of monoamine-oxidase A repressor R1 protein;(source:Araport11) protein_coding
Chr1	25183170	A	AGT	MODIFIER	downstream_gene_variant	NaN	AT1G67270	AT1G67270	118	0	1	142	0	1	Zinc-finger domain of monoamine-oxidase A repressor R1 protein;(source:Araport11) protein_coding
Chr1	25190290	CA	C	LOW	splice_region_variant&intron_variant	NaN	AT1G67280	AT1G67280	133	0	1	143	31	0.821839	Encodes a Ni+ dependent glyoxylase. protein_coding GLYOXALASEI 6 (ATGLYI6) GLYOXALASEI 6 (ATGLYI6)
Chr1	25190293	CACA	C	MODIFIER	upstream_gene_variant	NaN	AT1G67270	AT1G67270	135	0	1	143	31	0.821839	Zinc-finger domain of monoamine-oxidase A repressor R1 protein;(source:Araport11) protein_coding
Chr1	25210484	C	CA	MODIFIER	upstream_gene_variant	NaN	AT1G67320	AT1G67320	72	15	0.827586	128	0	1	DNA primase, large subunit family;(source:Araport11) protein_coding EMBRYO DEFECTIVE 2813 (EMB2813) EMBRYO DEFECTIVE 2813 (EMB2813)
Chr1	25236498	A	AATCTGCAGTCTTTCTTCCTAGTT	MODIFIER	upstream_gene_variant	NaN	AT1G67365	AT1G67365	138	0	1	168	14	0.923077	Natural antisense transcript overlaps with AT1G67370;(source:Araport11) antisense_long_noncoding_rna
Chr1	25242692	A	G	MODIFIER	upstream_gene_variant	NaN	AT1G67360	AT1G67360	91	41	0.689394	0	168	0	Encodes a small rubber particle protein homolog. Plays dual roles as positive factors for tissue growth and development and in drought stress responses. protein_coding LD-ASSOCIATED PROTEIN 1 (LDAP1) SMALL RUBBER PARTICLE PROTEIN (SRP1);LD-ASSOCIATED PROTEIN 1 (LDAP1)
Chr1	25255991	C	G	MODERATE	missense_variant	p.His178Asp	AT1G67420	AT1G67420	127	0	1	0	169	0	Zn-dependent exopeptidases superfamily protein;(source:Araport11) protein_coding
Chr1	25268873	C	T	MODERATE	missense_variant	p.Leu104Phe	AT1G67455	AT1G67455	19	115	0.141791	0	169	0	F-box and associated interaction domains-containing protein;(source:Araport11) protein_coding
Chr1	25272505	T	C	MODERATE	missense_variant	p.Ser87Pro	AT1G67470	AT1G67470	129	0	1	167	6	0.965318	Protein kinase superfamily protein;(source:Araport11) protein_coding (ZRK12) (ZRK12)
Chr1	25320514	T	TAA	MODIFIER	upstream_gene_variant	NaN	AT1G67570	AT1G67570	63	0	1	107	0	1	zinc finger CONSTANS-like protein (DUF3537);(source:Araport11) protein_coding
Chr1	25340965	T	TTTTGTGTTAAGAGTGAATTTGAAGACTAAGATGATAAGAGTGATCATTGGTTTCTTATATTCTCTGTGC	MODIFIER	upstream_gene_variant	NaN	AT1G67600	AT1G67600	125	0	1	155	2	0.987261	Acid phosphatase/vanadium-dependent haloperoxidase-related protein;(source:Araport11) protein_coding
Chr1	25366947	G	A	MODIFIER	upstream_gene_variant	NaN	AT1G67650	AT1G67650	17	112	0.131783	0	164	0	SRP72 RNA-binding domain-containing protein;(source:Araport11) protein_coding
Chr1	25376724	TGTGTAGTAGAGATCTTTTTTTCATGATATGACATGCAAACTAATTTCCTTCCAG	T	LOW	splice_region_variant	NaN	ARR11	AT1G67710	127	0	1	161	0	1	Encodes an Arabidopsis response regulator (ARR) protein that acts in concert with other type-B ARRs in the cytokinin signaling pathway. Affects ABA-JA crosstalk. protein_coding RESPONSE REGULATOR 11 (ARR11) RESPONSE REGULATOR 11 (ARR11)
Chr1	25385960	GA	G	MODIFIER	upstream_gene_variant	NaN	AT1G67720	AT1G67720	20	112	0.151515	0	168	0	Leucine-rich repeat protein kinase family protein;(source:Araport11) protein_coding
Chr1	25417256	T	TATTTA	MODIFIER	upstream_gene_variant	NaN	AT1G67785	AT1G67785	126	0	1	149	0	1	hypothetical protein;(source:Araport11) protein_coding
Chr1	25417291	AT	A	MODIFIER	upstream_gene_variant	NaN	AT1G67785	AT1G67785	115	0	1	148	0	1	hypothetical protein;(source:Araport11) protein_coding
Chr1	25417355	A	AG	MODIFIER	upstream_gene_variant	NaN	AT1G67785	AT1G67785	123	0	1	156	0	1	hypothetical protein;(source:Araport11) protein_coding
Chr1	25417368	A	T	MODIFIER	upstream_gene_variant	NaN	AT1G67785	AT1G67785	121	0	1	160	0	1	hypothetical protein;(source:Araport11) protein_coding
Chr1	25417395	A	ATG	MODIFIER	upstream_gene_variant	NaN	AT1G67785	AT1G67785	125	0	1	164	0	1	hypothetical protein;(source:Araport11) protein_coding
Chr1	25423409	A	AT	MODIFIER	upstream_gene_variant	NaN	AT1G67790	AT1G67790	117	0	1	138	33	0.807018	sieve element occlusion protein;(source:Araport11) protein_coding
Chr1	25426224	A	AG	MODIFIER	upstream_gene_variant	NaN	AT1G67800	AT1G67800	104	0	1	135	2	0.985401	Copine (Calcium-dependent phospholipid-binding protein) family;(source:Araport11) protein_coding (RGLG5) (RGLG5)
Chr1	25426229	T	TAAAAGTA	MODIFIER	upstream_gene_variant	NaN	AT1G67800	AT1G67800	112	0	1	131	5	0.963235	Copine (Calcium-dependent phospholipid-binding protein) family;(source:Araport11) protein_coding (RGLG5) (RGLG5)
Chr1	25428178	T	A	MODIFIER	upstream_gene_variant	NaN	AT1G67800	AT1G67800	132	0	1	59	96	0.380645	Copine (Calcium-dependent phospholipid-binding protein) family;(source:Araport11) protein_coding (RGLG5) (RGLG5)
Chr1	25429014	A	G	MODIFIER	upstream_gene_variant	NaN	AT1G67820	AT1G67820	16	121	0.116788	0	183	0	Protein phosphatase 2C family protein;(source:Araport11) protein_coding
Chr1	25455589	A	AT	MODIFIER	5_prime_UTR_variant	NaN	AT1G67880	AT1G67880	135	0	1	178	0	1	beta-1,4-N-acetylglucosaminyltransferase family protein;(source:Araport11) protein_coding
Chr1	25455609	T	TA	MODIFIER	5_prime_UTR_variant	NaN	AT1G67880	AT1G67880	136	0	1	175	0	1	beta-1,4-N-acetylglucosaminyltransferase family protein;(source:Araport11) protein_coding
Chr1	25455643	G	GCGATTGTGTTT	MODIFIER	5_prime_UTR_variant	NaN	AT1G67880	AT1G67880	138	0	1	177	0	1	beta-1,4-N-acetylglucosaminyltransferase family protein;(source:Araport11) protein_coding
Chr1	25483224	G	GA	MODIFIER	upstream_gene_variant	NaN	AT1G67950	AT1G67950	36	0	1	74	0	1	ACD11 binding partner, negatively regulates ROS-mediated defense response. protein_coding BPA1-LIKE 2 (BPL2) BPA1-LIKE 2 (BPL2)
Chr1	25486593	A	AT	MODIFIER	upstream_gene_variant	NaN	POD1	AT1G67960	118	0	1	142	0	1	POD1 is involved in pollen tube guidence and early embryo patterning. protein_coding POLLEN DEFECTIVE IN GUIDANCE 1 (POD1) POLLEN DEFECTIVE IN GUIDANCE 1 (POD1)
Chr1	25512037	C	G	MODERATE	missense_variant	p.Ala466Pro	MAP70.1	AT1G68060	20	110	0.153846	0	175	0	Encodes a microtubule associated protein (MAP70-1). Expressed in all tissues. protein_coding MICROTUBULE-ASSOCIATED PROTEINS 70-1 (MAP70-1) MICROTUBULE-ASSOCIATED PROTEINS 70-1 (MAP70-1);MICROTUBULE-ASSOCIATED PROTEINS 70-1 (ATMAP70-1)
Chr1	25518473	C	T	MODERATE	missense_variant	p.His181Tyr	AT1G68080	AT1G68080	20	114	0.149254	0	170	0	2-oxoglutarate-dependent dioxygenase protein_coding
Chr1	25531186	A	T	MODIFIER	upstream_gene_variant	NaN	BPC3	AT1G68120	15	105	0.125	0	159	0	BASIC PENTACYSTEINE protein;(source:Araport11) protein_coding BASIC PENTACYSTEINE 3 (BPC3) BASIC PENTACYSTEINE 3 (BPC3); (AtBPC3); (BBR)
Chr1	25532292	A	C	MODIFIER	5_prime_UTR_variant	NaN	IDD14	AT1G68130	17	103	0.141667	0	161	0	Encodes the longer of two splice variants of a transcription factor involved in regulating starch metabolism in response to cold. protein_coding INDETERMINATE(ID)-DOMAIN 14 (IDD14) INDETERMINATE(ID)-DOMAIN 14 (AtIDD14); (IDD14alpha);INDETERMINATE(ID)-DOMAIN 14 (IDD14)
Chr1	25537632	T	TA	MODIFIER	downstream_gene_variant	NaN	IDD14	AT1G68130	129	0	1	168	6	0.965517	Encodes the longer of two splice variants of a transcription factor involved in regulating starch metabolism in response to cold. protein_coding INDETERMINATE(ID)-DOMAIN 14 (IDD14) INDETERMINATE(ID)-DOMAIN 14 (AtIDD14); (IDD14alpha);INDETERMINATE(ID)-DOMAIN 14 (IDD14)
Chr1	25548825	TCACAA	T	MODIFIER	5_prime_UTR_variant	NaN	AT1G68160	AT1G68160	51	0	1	88	0	1	ZZ-type zinc finger protein, putative (DUF3755);(source:Araport11) protein_coding
Chr1	25549134	T	TG	MODIFIER	upstream_gene_variant	NaN	AT1G68160	AT1G68160	86	0	1	127	0	1	ZZ-type zinc finger protein, putative (DUF3755);(source:Araport11) protein_coding
Chr1	25552987	G	A	MODERATE	missense_variant	p.Val78Met	AT1G68170	AT1G68170	129	0	1	0	164	0	nodulin MtN21-like transporter family protein protein_coding USUALLY MULTIPLE ACIDS MOVE IN AND OUT TRANSPORTERS 23 (UMAMIT23) USUALLY MULTIPLE ACIDS MOVE IN AND OUT TRANSPORTERS 23 (UMAMIT23)
Chr1	25577727	AAT	A	MODIFIER	upstream_gene_variant	NaN	BHLH109	AT1G68240	125	0	1	166	0	1	basic helix-loop-helix (bHLH) DNA-binding superfamily protein;(source:Araport11) protein_coding
Chr1	25577743	T	TA	MODIFIER	upstream_gene_variant	NaN	BHLH109	AT1G68240	124	0	1	156	0	1	basic helix-loop-helix (bHLH) DNA-binding superfamily protein;(source:Araport11) protein_coding
Chr1	25577763	C	CAACT	MODIFIER	upstream_gene_variant	NaN	BHLH109	AT1G68240	103	0	1	130	0	1	basic helix-loop-helix (bHLH) DNA-binding superfamily protein;(source:Araport11) protein_coding
Chr1	25582331	A	G	MODIFIER	upstream_gene_variant	NaN	AT1G68250	AT1G68250	106	0	1	130	0	1	hypothetical protein;(source:Araport11) protein_coding
Chr1	25583640	A	AT	MODIFIER	upstream_gene_variant	NaN	AT1G68250	AT1G68250	116	4	0.966667	159	0	1	hypothetical protein;(source:Araport11) protein_coding
Chr1	25593783	T	C	MODIFIER	upstream_gene_variant	NaN	AEE22	AT1G68270	57	42	0.575758	0	145	0	AMP-dependent synthetase and ligase family protein;(source:Araport11) protein_coding
Chr1	25656358	T	TTCAATTGGGATTGTTGTTATTCTGTTTCTTTTACCATTAGTGTGTCACTGTGTCAGTGTCGCATAATCTAGGCTAACGTACTTAGTATAATAGTCCGTTCTCAGCCTATTGATGTTTATTTACGTAGTGGTTTGGCTGTTTGGAAG	MODIFIER	upstream_gene_variant	NaN	AT1G68410	AT1G68410	130	0	1	165	0	1	Protein phosphatase 2C family protein;(source:Araport11) protein_coding
Chr1	25661673	T	C	MODIFIER	3_prime_UTR_variant	NaN	VQ8	AT1G68450	71	0	1	0	154	0	VQ motif-containing protein;(source:Araport11) protein_coding PIGMENT DEFECTIVE 337 (PDE337) PIGMENT DEFECTIVE 337 (PDE337)
Chr1	25668957	GA	G	MODIFIER	3_prime_UTR_variant	NaN	IPT1	AT1G68460	51	0	1	91	0	1	Encodes a putative adenylate isopentenyltransferase. It catalyzes the formation of isopentenyladenosine 5'-monophosphate (iPMP) from AMP and dimethylallylpyrophosphate (DMAPP), but it has a lower Km for ADP and likely works using ADP or ATP in plants. It is involved in cytokinin biosynthesis. protein_coding ISOPENTENYLTRANSFERASE 1 (IPT1) ISOPENTENYLTRANSFERASE 1 (IPT1);ARABIDOPSIS THALIANA ISOPE…
Chr1	25668965	A	C	MODIFIER	3_prime_UTR_variant	NaN	IPT1	AT1G68460	53	0	1	98	0	1	Encodes a putative adenylate isopentenyltransferase. It catalyzes the formation of isopentenyladenosine 5'-monophosphate (iPMP) from AMP and dimethylallylpyrophosphate (DMAPP), but it has a lower Km for ADP and likely works using ADP or ATP in plants. It is involved in cytokinin biosynthesis. protein_coding ISOPENTENYLTRANSFERASE 1 (IPT1) ISOPENTENYLTRANSFERASE 1 (IPT1);ARABIDOPSIS THALIANA ISOPE…
Chr1	25674009	C	T	MODIFIER	upstream_gene_variant	NaN	IPT1	AT1G68460	12	115	0.0944882	0	161	0	Encodes a putative adenylate isopentenyltransferase. It catalyzes the formation of isopentenyladenosine 5'-monophosphate (iPMP) from AMP and dimethylallylpyrophosphate (DMAPP), but it has a lower Km for ADP and likely works using ADP or ATP in plants. It is involved in cytokinin biosynthesis. protein_coding ISOPENTENYLTRANSFERASE 1 (IPT1) ISOPENTENYLTRANSFERASE 1 (IPT1);ARABIDOPSIS THALIANA ISOPE…
Chr1	25674216	T	G	MODIFIER	upstream_gene_variant	NaN	IPT1	AT1G68460	90	34	0.725806	173	0	1	Encodes a putative adenylate isopentenyltransferase. It catalyzes the formation of isopentenyladenosine 5'-monophosphate (iPMP) from AMP and dimethylallylpyrophosphate (DMAPP), but it has a lower Km for ADP and likely works using ADP or ATP in plants. It is involved in cytokinin biosynthesis. protein_coding ISOPENTENYLTRANSFERASE 1 (IPT1) ISOPENTENYLTRANSFERASE 1 (IPT1);ARABIDOPSIS THALIANA ISOPE…
Chr1	25715628	G	A	MODIFIER	upstream_gene_variant	NaN	COL6	AT1G68520	10	113	0.0813008	0	173	0	B-box type zinc finger protein with CCT domain-containing protein;(source:Araport11) protein_coding B-BOX DOMAIN PROTEIN 14 (BBX14) B-BOX DOMAIN PROTEIN 14 (BBX14)
Chr1	25728649	A	G	MODIFIER	upstream_gene_variant	NaN	ERF118	AT1G68550	127	0	1	93	54	0.632653	encodes a member of the ERF (ethylene response factor) subfamily B-6 of ERF/AP2 transcription factor family. The protein contains one AP2 domain. There are 12 members in this subfamily including RAP2.11. protein_coding CYTOKININ RESPONSE FACTOR 10 (CRF10) CYTOKININ RESPONSE FACTOR 10 (CRF10)
Chr1	25729230	T	C	MODIFIER	upstream_gene_variant	NaN	ERF118	AT1G68550	131	0	1	80	88	0.47619	encodes a member of the ERF (ethylene response factor) subfamily B-6 of ERF/AP2 transcription factor family. The protein contains one AP2 domain. There are 12 members in this subfamily including RAP2.11. protein_coding CYTOKININ RESPONSE FACTOR 10 (CRF10) CYTOKININ RESPONSE FACTOR 10 (CRF10)
Chr1	25733213	T	TG	MODIFIER	downstream_gene_variant	NaN	XYL1	AT1G68560	3	129	0.0227273	0	178	0	Encodes a bifunctional alpha-l-arabinofuranosidase/beta-d-xylosidase that belongs to family 3 of glycoside hydrolases. protein_coding ALPHA-XYLOSIDASE 1 (XYL1) THERMOINHIBITION RESISTANT GERMINATION 1 (TRG1); (TRG1);ALPHA-XYLOSIDASE 1 (XYL1); (GH31);ALPHA-XYLOSIDASE 1 (ATXYL1);ALTERED XYLOGLUCAN 3 (AXY3)
Chr1	25734457	G	A	MODERATE	missense_variant	p.Ser909Phe	XYL1	AT1G68560	11	109	0.0916667	0	168	0	Encodes a bifunctional alpha-l-arabinofuranosidase/beta-d-xylosidase that belongs to family 3 of glycoside hydrolases. protein_coding ALPHA-XYLOSIDASE 1 (XYL1) THERMOINHIBITION RESISTANT GERMINATION 1 (TRG1); (TRG1);ALPHA-XYLOSIDASE 1 (XYL1); (GH31);ALPHA-XYLOSIDASE 1 (ATXYL1);ALTERED XYLOGLUCAN 3 (AXY3)
Chr1	25749672	G	C	MODIFIER	upstream_gene_variant	NaN	AT1G68568	AT1G68568	11	119	0.0846154	0	165	0	Natural antisense transcript overlaps with AT1G68570;(source:Araport11) antisense_rna
Chr1	25750360	AATG	A	MODIFIER	upstream_gene_variant	NaN	AT1G68568	AT1G68568	82	20	0.803922	115	26	0.815603	Natural antisense transcript overlaps with AT1G68570;(source:Araport11) antisense_rna
Chr1	25762649	G	T	MODERATE	missense_variant	p.Leu495Phe	ALMT5	AT1G68600	8	121	0.0620155	0	170	0	aluminum activated malate transporter family protein;(source:Araport11) protein_coding
Chr1	25771451	A	C	MODIFIER	upstream_gene_variant	NaN	AT1G68650	AT1G68650	96	12	0.888889	160	0	1	Member of the UPF0016 family of membrane proteins, belongs to the conserved group of Mn/Ca transporters. Might act to fine tune Mn allocation into the endoplasmic reticulum of specific cell types. protein_coding PHOTOSYNTHESIS-AFFECTED MUTANT 71 LIKE 5 (PML5) PHOTOSYNTHESIS-AFFECTED MUTANT 71 LIKE 5 (PML5)
Chr1	25773465	G	GTC	MODIFIER	upstream_gene_variant	NaN	PAN	AT1G68640	28	0	1	46	0	1	Encodes bZIP-transcription factor. Mutant plants have extra floral organs. PAN is essential for AG activation in early flowers of short-day-grown plants. Binds directly to 5'-AAGAAT-3'regulatory sequence in AG promoter. protein_coding PERIANTHIA (PAN) TGACG SEQUENCE-SPECIFIC BINDING PROTEIN 8 (TGA8);PERIANTHIA (PAN)
Chr1	25775641	CA	C	MODIFIER	upstream_gene_variant	NaN	PAN	AT1G68640	9	118	0.0708661	0	175	0	Encodes bZIP-transcription factor. Mutant plants have extra floral organs. PAN is essential for AG activation in early flowers of short-day-grown plants. Binds directly to 5'-AAGAAT-3'regulatory sequence in AG promoter. protein_coding PERIANTHIA (PAN) TGACG SEQUENCE-SPECIFIC BINDING PROTEIN 8 (TGA8);PERIANTHIA (PAN)
Chr1	25826130	A	T	MODIFIER	upstream_gene_variant	NaN	NUDT1	AT1G68760	134	0	1	70	90	0.4375	Encodes a cytosol-localized nudix hydrolase that hydrolyzes 8-oxo-(d)GTP to its monophosphate form. This protective mechanism prevents the misincorporation of these oxidized nucleotides into DNA and RNA. NUDX1 also has a low level of dihydroneopterin triphosphate pyrophosphatase activity in vitro and may participate in the folate synthesis pathway. protein_coding NUDIX HYDROLASE 1 (NUDX1) ARABIDO…
Chr1	25853012	A	ATTTTTCTCTCAAT	MODIFIER	upstream_gene_variant	NaN	TCP12	AT1G68800	55	0	1	98	0	1	Encodes a TCP transcription factor, closely related to teosinte branched1, arrests axillary bud development and prevents axillary bud outgrowth. Transcription level and mutant phenotype are weaker than its homolog BRC1 (At3G18550). protein_coding TCP DOMAIN PROTEIN 12 (TCP12) TCP DOMAIN PROTEIN 12 (TCP12);BRANCHED 2 (BRC2)
Chr1	25856636	ATTTTTT	A	MODIFIER	upstream_gene_variant	NaN	BHLH30	AT1G68810	55	0	1	102	0	1	basic helix-loop-helix (bHLH) DNA-binding superfamily protein;(source:Araport11) protein_coding ABNORMAL SHOOT 5 (ABS5) TMO5-LIKE1 (T5L1);ABNORMAL SHOOT 5 (ABS5)
Chr1	25859430	T	G	MODIFIER	upstream_gene_variant	NaN	BHLH30	AT1G68810	125	1	0.992063	148	0	1	basic helix-loop-helix (bHLH) DNA-binding superfamily protein;(source:Araport11) protein_coding ABNORMAL SHOOT 5 (ABS5) TMO5-LIKE1 (T5L1);ABNORMAL SHOOT 5 (ABS5)
Chr1	25895759	GA	G	MODIFIER	upstream_gene_variant	NaN	AT1G68872	AT1G68872	8	121	0.0620155	0	168	0	Unknown gene other_rna
Chr1	25895837	A	G	MODIFIER	upstream_gene_variant	NaN	AT1G68872	AT1G68872	11	121	0.0833333	0	170	0	Unknown gene other_rna
Chr1	25928450	T	C	MODIFIER	upstream_gene_variant	NaN	PUB42	AT1G68940	119	4	0.96748	170	0	1	Plant U-box type E3 ubiquitin ligase (PUB). protein_coding (PUB42) (PUB42)
Chr1	25932085	G	A	MODERATE	missense_variant	p.Ala22Val	AT1G68970	AT1G68970	12	119	0.0916031	0	178	0	pre-tRNA tRNA-Phe (anticodon: GAA);(source:Araport11, TAIR10) pre_trna
Chr1	25957161	G	GATGGAATC	MODIFIER	upstream_gene_variant	NaN	ACR4	AT1G69040	113	10	0.918699	140	17	0.89172	ACT-domain containing protein involved in feedback regulation of amino acid metabolism protein_coding ACT DOMAIN REPEAT 4 (ACR4) ACT DOMAIN REPEAT 4 (ACR4)
Chr1	25973918	T	TAAA	MODIFIER	upstream_gene_variant	NaN	AT1G69070	AT1G69070	71	1	0.986111	106	2	0.981481	nucleolar-like protein;(source:Araport11) protein_coding
Chr1	25983021	T	C	MODIFIER	upstream_gene_variant	NaN	AT1G69090	AT1G69090	65	59	0.524194	0	171	0	F-box protein (DUF295);(source:Araport11) protein_coding F-BOX/DUF295 BRASSICEAE-SPECIFIC 6 (ATFDB6) F-BOX/DUF295 BRASSICEAE-SPECIFIC 6 (ATFDB6)
Chr1	25995352	TAAGGAATG	T	MODIFIER	upstream_gene_variant	NaN	AT1G69140	AT1G69140	103	7	0.936364	149	0	1	pseudogene of hypothetical protein;(source:Araport11) pseudogene
Chr1	26009074	G	A	MODIFIER	upstream_gene_variant	NaN	CRC	AT1G69180	84	0	1	0	135	0	Putative transcription factor with zinc finger and helix-loop-helix domains, the later similar to HMG boxes. Involved in specifying abaxial cell fate in the carpel. Four putative LFY binding sites (CCANTG) and two potential binding sites for MADS box proteins known as CArG boxes (CC(A/T)6GG) were found in the region spanning 3.8 Kb upstream of the CRC coding region. CRC targets YABBY genes such a…
Chr1	26009098	G	T	MODIFIER	upstream_gene_variant	NaN	CRC	AT1G69180	54	1	0.981818	89	2	0.978022	Putative transcription factor with zinc finger and helix-loop-helix domains, the later similar to HMG boxes. Involved in specifying abaxial cell fate in the carpel. Four putative LFY binding sites (CCANTG) and two potential binding sites for MADS box proteins known as CArG boxes (CC(A/T)6GG) were found in the region spanning 3.8 Kb upstream of the CRC coding region. CRC targets YABBY genes such a…
Chr1	26010178	ACTT	A	MODIFIER	upstream_gene_variant	NaN	CRC	AT1G69180	57	0	1	0	104	0	Putative transcription factor with zinc finger and helix-loop-helix domains, the later similar to HMG boxes. Involved in specifying abaxial cell fate in the carpel. Four putative LFY binding sites (CCANTG) and two potential binding sites for MADS box proteins known as CArG boxes (CC(A/T)6GG) were found in the region spanning 3.8 Kb upstream of the CRC coding region. CRC targets YABBY genes such a…
Chr1	26010182	GCCCACATGTT	G	MODIFIER	upstream_gene_variant	NaN	CRC	AT1G69180	57	0	1	0	89	0	Putative transcription factor with zinc finger and helix-loop-helix domains, the later similar to HMG boxes. Involved in specifying abaxial cell fate in the carpel. Four putative LFY binding sites (CCANTG) and two potential binding sites for MADS box proteins known as CArG boxes (CC(A/T)6GG) were found in the region spanning 3.8 Kb upstream of the CRC coding region. CRC targets YABBY genes such a…
Chr1	26051270	AG	A	MODIFIER	upstream_gene_variant	NaN	AT1G69280	AT1G69280	125	0	1	141	34	0.805714	hypothetical protein;(source:Araport11) protein_coding
Chr1	26080159	C	G	MODERATE	missense_variant	p.Ser21Cys	CM3	AT1G69370	4	122	0.031746	0	164	0	Encodes chorismate mutase 3 (CM3). protein_coding CHORISMATE MUTASE 3 (CM3) CHORISMATE MUTASE 3 (CM3); (ATCM3); (cm-3)
Chr1	26090945	T	A	MODIFIER	upstream_gene_variant	NaN	PAT22	AT1G69420	11	115	0.0873016	0	174	0	DHHC-type zinc finger family protein;(source:Araport11) protein_coding
Chr1	26111371	T	C	MODIFIER	upstream_gene_variant	NaN	AT1G69450	AT1G69450	119	0	1	155	10	0.939394	Early-responsive to dehydration stress protein (ERD4);(source:Araport11) protein_coding
Chr1	26119643	A	G	MODIFIER	upstream_gene_variant	NaN	PHO1-H10	AT1G69480	109	0	1	0	148	0	EXS (ERD1/XPR1/SYG1) family protein;(source:Araport11) protein_coding
Chr1	26125935	C	CTA	MODIFIER	3_prime_UTR_variant	NaN	CYP704B1	AT1G69500	70	0	1	112	0	1	Encodes a cytochrome P450, designated CYP704B1. Expressed in the developing anthers. Essential for pollen exine development. Mutations in CYP704B1 result in impaired pollen walls that lack a normal exine layer and exhibit a characteristic striped surface, termed zebra phenotype. Heterologous expression of CYP704B1 in yeast cells demonstrated that it catalyzes omega-hydroxylation of long-chain fat…
Chr1	26135985	T	G	MODIFIER	downstream_gene_variant	NaN	AT1G69523	AT1G69523	122	0	1	0	166	0	S-adenosyl-L-methionine-dependent methyltransferases superfamily protein;(source:Araport11) protein_coding
Chr1	26136521	A	T	MODIFIER	downstream_gene_variant	NaN	AT1G69526	AT1G69526	8	92	0.08	0	152	0	S-adenosyl-L-methionine-dependent methyltransferases superfamily protein;(source:Araport11) protein_coding
Chr1	26139189	G	GAT	MODIFIER	upstream_gene_variant	NaN	EXPA1	AT1G69530	124	0	1	158	0	1	Member of Alpha-Expansin Gene Family. Naming convention from the Expansin Working Group (Kende et al, Plant Mol Bio). Involved in the formation of nematode-induced syncytia in roots of Arabidopsis thaliana. protein_coding EXPANSIN A1 (EXPA1) EXPANSIN 1 (EXP1);EXPANSIN A1 (EXPA1); (ATHEXP ALPHA 1.2); (ATEXP1); (AT-EXP1);EXPANSIN A1 (ATEXPA1)
Chr1	26145637	C	T	MODERATE	missense_variant	p.Gly268Arg	AGL94	AT1G69540	133	0	1	0	164	0	Encodes a member of the MIKC (MADS box, Keratin binding domain, and C terminal domain containing )family of transcriptional regulators. protein_coding AGAMOUS-LIKE 94 (AGL94) AGAMOUS-LIKE 94 (AGL94)
Chr1	26146767	T	C	MODIFIER	upstream_gene_variant	NaN	AT1G69543	AT1G69543	11	113	0.0887097	0	165	0	Pseudogene of AT1G74220 pseudogene
Chr1	26186558	A	G	MODIFIER	upstream_gene_variant	NaN	AT1G69610	AT1G69610	11	110	0.0909091	0	144	0	zinc finger FYVE domain protein, putative (DUF1666);(source:Araport11) protein_coding
Chr1	26210751	TG	T	MODIFIER	downstream_gene_variant	NaN	AT1G69680	AT1G69680	21	102	0.170732	0	157	0	ran guanine nucleotide release factor, putative (Mog1/PsbP/DUF1795-like photosystem II reaction center PsbP family protein);(source:Araport11) protein_coding
Chr1	26223180	C	CA	MODIFIER	upstream_gene_variant	NaN	HO3	AT1G69720	11	119	0.0846154	0	171	0	Encodes a member (HO3) of the heme oxygenase family. protein_coding HEME OXYGENASE 3 (ho3) HEME OXYGENASE 3 (ho3)
Chr1	26223181	T	A	MODIFIER	upstream_gene_variant	NaN	HO3	AT1G69720	11	117	0.0859375	0	175	0	Encodes a member (HO3) of the heme oxygenase family. protein_coding HEME OXYGENASE 3 (ho3) HEME OXYGENASE 3 (ho3)
Chr1	26230612	T	A	MODERATE	missense_variant	p.Asn243Ile	WAKL9	AT1G69730	6	110	0.0517241	0	169	0	Wall-associated kinase family protein;(source:Araport11) protein_coding
Chr1	26242361	G	GA	MODIFIER	upstream_gene_variant	NaN	AT1G69760	AT1G69760	110	14	0.887097	158	0	1	suppressor SRP40-like protein;(source:Araport11) protein_coding
Chr1	26265061	A	T	MODIFIER	upstream_gene_variant	NaN	AT1G69790	AT1G69790	11	117	0.0859375	0	176	0	Protein kinase superfamily protein;(source:Araport11) protein_coding PBS1-LIKE 18 (PBL18) PBS1-LIKE 18 (PBL18)
Chr1	26266188	T	TAA	MODIFIER	upstream_gene_variant	NaN	AT1G69790	AT1G69790	119	3	0.97541	149	2	0.986755	Protein kinase superfamily protein;(source:Araport11) protein_coding PBS1-LIKE 18 (PBL18) PBS1-LIKE 18 (PBL18)
Chr1	26268510	C	T	MODERATE	missense_variant	p.Leu286Phe	AT1G69790	AT1G69790	9	112	0.0743802	0	168	0	Protein kinase superfamily protein;(source:Araport11) protein_coding PBS1-LIKE 18 (PBL18) PBS1-LIKE 18 (PBL18)
Chr1	26283981	TA	T	MODIFIER	upstream_gene_variant	NaN	WRKY36	AT1G69810	9	109	0.0762712	0	160	0	member of WRKY Transcription Factor; Group II-b protein_coding WRKY DNA-BINDING PROTEIN 36 (WRKY36) WRKY DNA-BINDING PROTEIN 36 (WRKY36); (AtWRKY36)
Chr1	26284560	G	GA	MODIFIER	upstream_gene_variant	NaN	GGT4	AT1G69820	124	0	1	83	65	0.560811	Note that conflicting nomenclature exists in the literature: At1g69820 is named as GGT4 in Plant J. 2007 Mar 49(5):878-88; and as GGT3 in Plant Physiol. 2007 Aug 144(4):1715-32. protein_coding GAMMA-GLUTAMYL TRANSPEPTIDASE 3 (GGT3) GAMMA-GLUTAMYL TRANSPEPTIDASE 4 (GGT4);GAMMA-GLUTAMYL TRANSPEPTIDASE 3 (GGT3)
Chr1	26285244	ATATAAGAGTTAAAATGAGATGTTC	A	MODIFIER	upstream_gene_variant	NaN	GGT4	AT1G69820	42	0	1	73	0	1	Note that conflicting nomenclature exists in the literature: At1g69820 is named as GGT4 in Plant J. 2007 Mar 49(5):878-88; and as GGT3 in Plant Physiol. 2007 Aug 144(4):1715-32. protein_coding GAMMA-GLUTAMYL TRANSPEPTIDASE 3 (GGT3) GAMMA-GLUTAMYL TRANSPEPTIDASE 4 (GGT4);GAMMA-GLUTAMYL TRANSPEPTIDASE 3 (GGT3)
Chr1	26296163	AC	A	MODIFIER	upstream_gene_variant	NaN	AMY3	AT1G69830	72	0	1	111	0	1	Encodes a plastid-localized &#945;-amylase. Expression is reduced in the SEX4 mutant. Loss of function mutations show normal diurnal pattern of starch accumulation/degradation. Expression follows circadian rhythms. protein_coding ALPHA-AMYLASE-LIKE 3 (AMY3) ALPHA-AMYLASE-LIKE 3 (AMY3);ALPHA-AMYLASE-LIKE 3 (ATAMY3)
Chr1	26296165	A	G	MODIFIER	upstream_gene_variant	NaN	AMY3	AT1G69830	74	0	1	114	0	1	Encodes a plastid-localized &#945;-amylase. Expression is reduced in the SEX4 mutant. Loss of function mutations show normal diurnal pattern of starch accumulation/degradation. Expression follows circadian rhythms. protein_coding ALPHA-AMYLASE-LIKE 3 (AMY3) ALPHA-AMYLASE-LIKE 3 (AMY3);ALPHA-AMYLASE-LIKE 3 (ATAMY3)
Chr1	26296185	AAAT	A	MODIFIER	upstream_gene_variant	NaN	AMY3	AT1G69830	69	0	1	118	0	1	Encodes a plastid-localized &#945;-amylase. Expression is reduced in the SEX4 mutant. Loss of function mutations show normal diurnal pattern of starch accumulation/degradation. Expression follows circadian rhythms. protein_coding ALPHA-AMYLASE-LIKE 3 (AMY3) ALPHA-AMYLASE-LIKE 3 (AMY3);ALPHA-AMYLASE-LIKE 3 (ATAMY3)
Chr1	26296254	T	TA	MODIFIER	upstream_gene_variant	NaN	AMY3	AT1G69830	93	0	1	136	0	1	Encodes a plastid-localized &#945;-amylase. Expression is reduced in the SEX4 mutant. Loss of function mutations show normal diurnal pattern of starch accumulation/degradation. Expression follows circadian rhythms. protein_coding ALPHA-AMYLASE-LIKE 3 (AMY3) ALPHA-AMYLASE-LIKE 3 (AMY3);ALPHA-AMYLASE-LIKE 3 (ATAMY3)
Chr1	26296262	T	TG	MODIFIER	upstream_gene_variant	NaN	AMY3	AT1G69830	89	0	1	134	1	0.992593	Encodes a plastid-localized &#945;-amylase. Expression is reduced in the SEX4 mutant. Loss of function mutations show normal diurnal pattern of starch accumulation/degradation. Expression follows circadian rhythms. protein_coding ALPHA-AMYLASE-LIKE 3 (AMY3) ALPHA-AMYLASE-LIKE 3 (AMY3);ALPHA-AMYLASE-LIKE 3 (ATAMY3)
Chr1	26296266	TATC	T	MODIFIER	upstream_gene_variant	NaN	AMY3	AT1G69830	90	0	1	137	1	0.992754	Encodes a plastid-localized &#945;-amylase. Expression is reduced in the SEX4 mutant. Loss of function mutations show normal diurnal pattern of starch accumulation/degradation. Expression follows circadian rhythms. protein_coding ALPHA-AMYLASE-LIKE 3 (AMY3) ALPHA-AMYLASE-LIKE 3 (AMY3);ALPHA-AMYLASE-LIKE 3 (ATAMY3)
Chr1	26308154	G	GA	MODIFIER	upstream_gene_variant	NaN	NPF2.14	AT1G69860	86	0	1	116	0	1	Major facilitator superfamily protein;(source:Araport11) protein_coding
Chr1	26308160	TC	T	MODIFIER	upstream_gene_variant	NaN	NPF2.14	AT1G69860	82	0	1	116	0	1	Major facilitator superfamily protein;(source:Araport11) protein_coding
Chr1	26308189	TA	T	MODIFIER	upstream_gene_variant	NaN	NPF2.14	AT1G69860	107	0	1	137	0	1	Major facilitator superfamily protein;(source:Araport11) protein_coding
Chr1	26328095	AT	A	MODIFIER	upstream_gene_variant	NaN	AT1G69890	AT1G69890	121	0	1	142	6	0.959459	Encodes a member of a conserved DUF domain family that is induced by NO. Based on mutant phenotype may be involved in NO stress response. protein_coding (DUF569) (DUF569)
Chr1	26329891	T	C	MODIFIER	upstream_gene_variant	NaN	AT1G69900	AT1G69900	8	117	0.064	0	160	0	Actin cross-linking protein;(source:Araport11) protein_coding
Chr1	26329999	T	TA	MODIFIER	upstream_gene_variant	NaN	AT1G69900	AT1G69900	102	1	0.990291	151	0	1	Actin cross-linking protein;(source:Araport11) protein_coding
Chr1	26336278	GA	G	MODIFIER	upstream_gene_variant	NaN	GSTU12	AT1G69920	41	0	1	79	0	1	Encodes glutathione transferase belonging to the tau class of GSTs. Naming convention according to Wagner et al. (2002). protein_coding GLUTATHIONE S-TRANSFERASE TAU 12 (GSTU12) GLUTATHIONE S-TRANSFERASE TAU 12 (GSTU12);ARABIDOPSIS THALIANA GLUTATHIONE S-TRANSFERASE TAU 12 (ATGSTU12)
Chr1	26375981	CA	C	MODIFIER	upstream_gene_variant	NaN	AT1G70020	AT1G70020	115	0	1	0	124	0	transmembrane protein, putative (DUF1163);(source:Araport11) protein_coding
Chr1	26388094	ACATGTGAAACCTCTTGCAAAGTATGTCC	A	HIGH	frameshift_variant	p.His1012fs	SNL4	AT1G70060	12	114	0.0952381	0	164	0	Encodes a homolog of the transcriptional repressor SIN3 (AT1G24190). The mRNA is cell-to-cell mobile. protein_coding SIN3-LIKE 4 (SNL4) SIN3-LIKE 4 (SNL4)
Chr1	26421568	C	T	LOW	synonymous_variant	p.Gly344Gly	AT1G70160	AT1G70160	9	118	0.0708661	0	161	0	zinc finger MYND domain protein;(source:Araport11) protein_coding
Chr1	26423464	A	AG	MODIFIER	upstream_gene_variant	NaN	MMP	AT1G70170	129	0	1	130	41	0.760234	Matrix metalloprotease. Expression induced by fungal and bacterial pathogens. Mutants are late flowering with early senescence. protein_coding MATRIX METALLOPROTEINASE (MMP) (AT2-MMP);MATRIX METALLOPROTEINASE (MMP)
Chr1	26464424	G	A	MODIFIER	5_prime_UTR_variant	NaN	AT1G70270	AT1G70270	134	0	1	0	172	0	transcription factor;(source:Araport11) protein_coding
Chr1	26476072	A	AT	MODIFIER	upstream_gene_variant	NaN	TPS8	AT1G70290	41	0	1	74	0	1	Encodes an enzyme putatively involved in trehalose biosynthesis. Though the protein has both trehalose-6-phosphate synthase (TPS)-like and trehalose-6-phosphate phosphatase (TPP)-like domains, neither activity has been detected in enzymatic assays nor has the protein been able to complement yeast TPS or TPP mutants. protein_coding TREHALOSE-6-PHOSPHATASE SYNTHASE S8 (TPS8) (ATTPS8); (ATTPSC);TREH…
Chr1	26476075	A	T	MODIFIER	upstream_gene_variant	NaN	TPS8	AT1G70290	47	0	1	78	0	1	Encodes an enzyme putatively involved in trehalose biosynthesis. Though the protein has both trehalose-6-phosphate synthase (TPS)-like and trehalose-6-phosphate phosphatase (TPP)-like domains, neither activity has been detected in enzymatic assays nor has the protein been able to complement yeast TPS or TPP mutants. protein_coding TREHALOSE-6-PHOSPHATASE SYNTHASE S8 (TPS8) (ATTPS8); (ATTPSC);TREH…
Chr1	26522451	T	TAATATGTAAAAG	MODIFIER	downstream_gene_variant	NaN	AT1G70380	AT1G70380	95	5	0.95	125	8	0.93985	F-box and associated interaction domains-containing protein;(source:Araport11) protein_coding
Chr1	26522504	CTTGG	C	MODIFIER	downstream_gene_variant	NaN	AT1G70380	AT1G70380	87	1	0.988636	131	0	1	F-box and associated interaction domains-containing protein;(source:Araport11) protein_coding
Chr1	26582791	AT	A	MODIFIER	upstream_gene_variant	NaN	AT1G70518	AT1G70518	10	116	0.0793651	0	167	0	other_RNA;(source:Araport11) other_rna
Chr1	26600618	C	T	MODIFIER	upstream_gene_variant	NaN	TAA1	AT1G70560	35	0	1	64	0	1	TAA1 is involved in the shade-induced production of indole-3-pyruvate (IPA), a precursor to IAA, a biologically active auxin. It is also involved in regulating many aspects of plant growth and development from embryogenesis to flower formation and plays a role in ethylene-mediated signaling. This enzyme can catalyze the formation of IPA from L-tryptophan. Though L-Trp is expected to be the prefer…
Chr1	26607856	A	T	MODIFIER	upstream_gene_variant	NaN	AT1G70570	AT1G70570	24	103	0.188976	0	176	0	anthranilate phosphoribosyltransferase;(source:Araport11) protein_coding
Chr1	26635488	G	T	MODIFIER	upstream_gene_variant	NaN	AT1G70640	AT1G70640	7	84	0.0769231	0	137	0	octicosapeptide/Phox/Bem1p (PB1) domain-containing protein;(source:Araport11) protein_coding
Chr1	26660559	C	T	MODIFIER	downstream_gene_variant	NaN	TIFY7	AT1G70700	9	114	0.0731707	0	158	0	JAZ9 is a protein presumed to be involved in jasmonate signaling. JAZ9 transcript levels rise in response to a jasmonate stimulus. JAZ9 can interact with the COI1 F-box subunit of an SCF E3 ubiquitin ligase in a yeast-two-hybrid assay only in the presence of jasmonate-isoleucine (JA-ILE) or coronatine. The Jas domain appears to be important for JAZ9-COI1 interactions in the presence of coronatine…
Chr1	26692101	TA	T	MODIFIER	upstream_gene_variant	NaN	AT1G70770	AT1G70770	130	0	1	148	6	0.961039	Involved in cell wall modifications resulting in resistance to the biotroph Hpa. protein_coding
Chr1	26692360	GTC	G	MODIFIER	upstream_gene_variant	NaN	AT1G70770	AT1G70770	78	0	1	116	0	1	Involved in cell wall modifications resulting in resistance to the biotroph Hpa. protein_coding
Chr1	26692386	AATT	A	MODIFIER	upstream_gene_variant	NaN	AT1G70770	AT1G70770	83	0	1	117	0	1	Involved in cell wall modifications resulting in resistance to the biotroph Hpa. protein_coding
Chr1	26692419	AC	A	MODIFIER	upstream_gene_variant	NaN	AT1G70770	AT1G70770	85	0	1	116	0	1	Involved in cell wall modifications resulting in resistance to the biotroph Hpa. protein_coding
Chr1	26692427	TAA	T	MODIFIER	upstream_gene_variant	NaN	AT1G70770	AT1G70770	85	0	1	121	0	1	Involved in cell wall modifications resulting in resistance to the biotroph Hpa. protein_coding
Chr1	26696630	C	CA	MODIFIER	upstream_gene_variant	NaN	AT1G70780	AT1G70780	102	11	0.902655	164	0	1	hypothetical protein;(source:Araport11) protein_coding
Chr1	26705274	G	GA	MODIFIER	upstream_gene_variant	NaN	AT1G70820	AT1G70820	43	0	1	79	0	1	phosphoglucomutase, putative / glucose phosphomutase;(source:Araport11) protein_coding
Chr1	26739017	A	T	MODIFIER	upstream_gene_variant	NaN	PIN3	AT1G70940	70	0	1	103	0	1	A regulator of auxin efflux and involved in differential growth. PIN3 is expressed in gravity-sensing tissues, with PIN3 protein accumulating predominantly at the lateral cell surface. PIN3 localizes to the plasma membrane and to vesicles. In roots, PIN3 is expressed without pronounced polarity in tiers two and three of the columella cells, at the basal side of vascular cells, and to the lateral …
Chr1	26750903	G	GA	MODIFIER	upstream_gene_variant	NaN	AT1G70944	AT1G70944	60	0	1	99	0	1	transmembrane protein;(source:Araport11) protein_coding
Chr1	26755897	A	T	MODIFIER	upstream_gene_variant	NaN	AT1G70949	AT1G70949	131	0	1	166	6	0.965116	hypothetical protein;(source:Araport11) protein_coding
Chr1	26781749	T	C	MODIFIER	upstream_gene_variant	NaN	FAB1C	AT1G71010	93	40	0.699248	166	0	1	Encodes a protein that is predicted to act as a phosphatidylinositol-3P 5-kinase, but, because it lacks a FYVE domain, it is unlikely to be efficiently targeted to membranes containing the proposed phosphatidylinositol-3P substrate. Therefore, its molecular function remains unknown. The mRNA is cell-to-cell mobile. protein_coding FORMS APLOID AND BINUCLEATE CELLS 1C (FAB1C) FORMS APLOID AND BINUC…
Chr1	26865114	G	A	MODIFIER	upstream_gene_variant	NaN	WHY2	AT1G71260	10	119	0.0775194	0	172	0	Encodes WHY2, a homolog of the potato p24 protein. It shares the conserved KGKAAL domain, a putative DNA-binding domain, with potato p24 and is localized to mitochondria and not the nucleus. WHY2 is a member of the Whirly family proteins present mainly in the plant kingdom performing various activities related to DNA metabolism. Crystal structure of Solanum tuberosum WHY2, a close homolog of Arab…
Chr1	26898406	A	C	MODIFIER	upstream_gene_variant	NaN	AT1G71360	AT1G71360	46	0	1	64	0	1	Encodes a member of the mid-SUN subfamily of SUN-domain proteins that is localized to both the nuclear envelope and the ER. It is involved in early seed development and nuclear morphology. protein_coding SUN-DOMAIN PROTEIN 4 (SUN4) (ATSUN4);SUN-DOMAIN PROTEIN 4 (SUN4)
Chr1	26925603	A	AT	MODIFIER	upstream_gene_variant	NaN	TFCE	AT1G71440	99	0	1	135	0	1	Encodes tubulin-folding cofactor E. Mutant embryos consist of one or a few grossly enlarged cells, surrounded by an endosperm that fails to cellularize and contains a few big nuclei. protein_coding PFIFFERLING (PFI) TUBULIN-FOLDING COFACTOR E (TFC E);PFIFFERLING (PFI)
Chr1	26925745	T	TTC	MODIFIER	upstream_gene_variant	NaN	TFCE	AT1G71440	53	1	0.981481	86	7	0.924731	Encodes tubulin-folding cofactor E. Mutant embryos consist of one or a few grossly enlarged cells, surrounded by an endosperm that fails to cellularize and contains a few big nuclei. protein_coding PFIFFERLING (PFI) TUBULIN-FOLDING COFACTOR E (TFC E);PFIFFERLING (PFI)
Chr1	26925791	C	CA	MODIFIER	upstream_gene_variant	NaN	TFCE	AT1G71440	75	0	1	123	0	1	Encodes tubulin-folding cofactor E. Mutant embryos consist of one or a few grossly enlarged cells, surrounded by an endosperm that fails to cellularize and contains a few big nuclei. protein_coding PFIFFERLING (PFI) TUBULIN-FOLDING COFACTOR E (TFC E);PFIFFERLING (PFI)
Chr1	26925874	ATATTTG	A	MODIFIER	upstream_gene_variant	NaN	TFCE	AT1G71440	68	0	1	110	0	1	Encodes tubulin-folding cofactor E. Mutant embryos consist of one or a few grossly enlarged cells, surrounded by an endosperm that fails to cellularize and contains a few big nuclei. protein_coding PFIFFERLING (PFI) TUBULIN-FOLDING COFACTOR E (TFC E);PFIFFERLING (PFI)
Chr1	26925897	T	A	MODIFIER	upstream_gene_variant	NaN	TFCE	AT1G71440	59	0	1	90	0	1	Encodes tubulin-folding cofactor E. Mutant embryos consist of one or a few grossly enlarged cells, surrounded by an endosperm that fails to cellularize and contains a few big nuclei. protein_coding PFIFFERLING (PFI) TUBULIN-FOLDING COFACTOR E (TFC E);PFIFFERLING (PFI)
Chr1	26930383	T	A	MODIFIER	upstream_gene_variant	NaN	PCMP-A3	AT1G71460	132	0	1	153	11	0.932927	Pentatricopeptide repeat (PPR-like) superfamily protein;(source:Araport11) protein_coding
Chr1	26932345	T	C	LOW	synonymous_variant	p.Ser89Ser	AT1G71480	AT1G71480	11	118	0.0852713	0	160	0	Nuclear transport factor 2 (NTF2) family protein;(source:Araport11) protein_coding
Chr1	26947025	GT	G	MODIFIER	3_prime_UTR_variant	NaN	AT1G71680	AT1G71680	49	0	1	100	0	1	Transmembrane amino acid transporter family protein;(source:Araport11) protein_coding
Chr1	26973592	T	TTA	MODIFIER	3_prime_UTR_variant	NaN	AT1G71710	AT1G71710	11	111	0.0901639	0	163	0	DNAse I-like superfamily protein;(source:Araport11) protein_coding
Chr1	26978417	A	AT	MODIFIER	upstream_gene_variant	NaN	AT1G71710	AT1G71710	89	0	1	129	0	1	DNAse I-like superfamily protein;(source:Araport11) protein_coding
Chr1	27019508	A	T	MODERATE	missense_variant	p.Ser102Cys	SERK1	AT1G71830	24	104	0.1875	0	167	0	Plasma membrane LRR receptor-like serine threonine kinase expressed during embryogenesis in locules until stage 6 anthers, with higher expression in the tapetal cell layer. SERK1 and SERK2 receptor kinases function redundantly as an important control point for sporophytic development controlling male gametophyte production. SERK1 interacts with and transphosphorylates EMS1 protein_coding SOMATIC …
Chr1	27071436	T	A	MODIFIER	upstream_gene_variant	NaN	NAC030	AT1G71930	120	0	1	0	167	0	Encodes a NAC-domain transcription factor with transcriptional activation activity that is involved in xylem formation. Induces transdifferentiation of various cells into protoxylem vessel elements. Located in the nucleus. Expression induced in the presence of auxin, cytokinin and brassinosteroids. protein_coding VASCULAR RELATED NAC-DOMAIN PROTEIN 7 (VND7) VASCULAR RELATED NAC-DOMAIN PROTEIN 7 (…
Chr1	27095649	C	CA	MODIFIER	upstream_gene_variant	NaN	RMR2	AT1G71980	45	0	1	64	0	1	RMR2 is a secretory pathway protein localized to the trans-golgi network. It belongs to a family of vacuolar sorting receptors. If forms heterodimers with RMR1. protein_coding (RMR2) (RMR2)
Chr1	27095676	T	TA	MODIFIER	upstream_gene_variant	NaN	RMR2	AT1G71980	55	0	1	84	0	1	RMR2 is a secretory pathway protein localized to the trans-golgi network. It belongs to a family of vacuolar sorting receptors. If forms heterodimers with RMR1. protein_coding (RMR2) (RMR2)
Chr1	27102373	C	T	MODIFIER	upstream_gene_variant	NaN	INVF	AT1G72000	10	122	0.0757576	0	175	0	Plant neutral invertase family protein;(source:Araport11) protein_coding ALKALINE/NEUTRAL INVERTASE F (A/N-InvF) ALKALINE/NEUTRAL INVERTASE F (A/N-InvF)
Chr1	27186257	G	A	MODIFIER	upstream_gene_variant	NaN	ATL54	AT1G72220	9	126	0.0666667	0	180	0	RING/U-box superfamily protein;(source:Araport11) protein_coding ARABIDOPSIS T??XICOS EN LEVADURA 54 (ATL54) ARABIDOPSIS T??XICOS EN LEVADURA 54 (ATL54)
Chr1	27197537	A	T	MODERATE	missense_variant	p.Ser1011Cys	AT1G72250	AT1G72250	36	82	0.305085	0	140	0	Malectin domain kinesin. protein_coding MALECTIN DOMAIN KINESIN 1 (MDKIN1) MALECTIN DOMAIN KINESIN 1 (MDKIN1)
Chr1	27246255	T	G	MODIFIER	upstream_gene_variant	NaN	RPSAA	AT1G72370	135	0	1	0	170	0	acidic protein associated to 40S ribosomal subunit of ribosomes. Involved in polysome formation during active protein synthesis. Expressed in actively growing tissue. protein_coding 40S RIBOSOMAL PROTEIN SA (P40) 40S RIBOSOMAL PROTEIN SA (P40); (RPSAA); (RP40); (AP40)
Chr1	27246453	T	A	MODIFIER	upstream_gene_variant	NaN	RPSAA	AT1G72370	9	111	0.075	0	165	0	acidic protein associated to 40S ribosomal subunit of ribosomes. Involved in polysome formation during active protein synthesis. Expressed in actively growing tissue. protein_coding 40S RIBOSOMAL PROTEIN SA (P40) 40S RIBOSOMAL PROTEIN SA (P40); (RPSAA); (RP40); (AP40)
Chr1	27264886	CT	C	MODIFIER	upstream_gene_variant	NaN	AT1G72416	AT1G72416	99	28	0.779528	0	170	0	Chaperone DnaJ-domain superfamily protein;(source:Araport11) protein_coding
Chr1	27274402	G	GT	HIGH	frameshift_variant	p.Asn248fs	TIFY11B	AT1G72450	12	114	0.0952381	0	172	0	JAZ6 transcript levels rise in response to a jasmonate stimulus and a GFP:JAZ6 fusion protein localizes to the nucleus. Application of jasmonate methyl ester to Arabidopsis roots reduces the levels of a JAZ6:GUS fusion protein, presumably by stimulating ubiquitin-proteasome-mediated degradation. protein_coding JASMONATE-ZIM-DOMAIN PROTEIN 6 (JAZ6) TIFY DOMAIN PROTEIN 11B (TIFY11B);JASMONATE-ZIM-D…
Chr1	27299865	A	G	MODIFIER	upstream_gene_variant	NaN	AT1G72500	AT1G72500	136	0	1	0	168	0	inter alpha-trypsin inhibitor, heavy chain-like protein;(source:Araport11) protein_coding
Chr1	27306276	T	TAC	MODIFIER	upstream_gene_variant	NaN	LOX4	AT1G72520	73	10	0.879518	110	13	0.894309	PLAT/LH2 domain-containing lipoxygenase family protein;(source:Araport11) protein_coding LIPOXYGENASE 4 (LOX4) ARABIDOPSIS THALIANA LIPOXYGENASE 4 (ATLOX4);LIPOXYGENASE 4 (LOX4)
Chr1	27306279	ATT	A	MODIFIER	upstream_gene_variant	NaN	LOX4	AT1G72520	73	16	0.820225	102	16	0.864407	PLAT/LH2 domain-containing lipoxygenase family protein;(source:Araport11) protein_coding LIPOXYGENASE 4 (LOX4) ARABIDOPSIS THALIANA LIPOXYGENASE 4 (ATLOX4);LIPOXYGENASE 4 (LOX4)
Chr1	27332233	A	C	MODIFIER	upstream_gene_variant	NaN	PSD	AT1G72560	11	123	0.0820896	0	170	0	Encodes a karyopherin, specifically the Arabidopsis ortholog of LOS1/XPOT, a protein that mediates nuclear export of tRNAs in yeast and mammals. PSD is capable of rescuing the tRNA export defect of los1 in S. cerevisiae. psd mutants display disrupted initiation of the shoot apical meristem and delay leaf initiation after germination; they also display delayed transition from vegetative to reprodu…
Chr1	27374277	A	T	MODIFIER	downstream_gene_variant	NaN	ALA5	AT1G72700	116	0	1	161	2	0.98773	ATPase E1-E2 type family protein / haloacid dehalogenase-like hydrolase family protein;(source:Araport11) protein_coding AMINOPHOSPHOLIPID ATPASE 5 (ALA5) AMINOPHOSPHOLIPID ATPASE 5 (ALA5)
Chr1	27374373	C	G	MODIFIER	downstream_gene_variant	NaN	ALA5	AT1G72700	134	0	1	0	170	0	ATPase E1-E2 type family protein / haloacid dehalogenase-like hydrolase family protein;(source:Araport11) protein_coding AMINOPHOSPHOLIPID ATPASE 5 (ALA5) AMINOPHOSPHOLIPID ATPASE 5 (ALA5)
Chr1	27380182	TA	T	MODIFIER	upstream_gene_variant	NaN	AT1G72720	AT1G72720	48	0	1	91	0	1	hypothetical protein (DUF3511);(source:Araport11) protein_coding
Chr1	27395581	C	CG	HIGH	frameshift_variant	p.Glu246fs	AT1G72790	AT1G72790	11	99	0.1	0	128	0	hydroxyproline-rich glycoprotein family protein;(source:Araport11) protein_coding
Chr1	27408722	G	GGGGGTGT	MODIFIER	upstream_gene_variant	NaN	NFYA3	AT1G72830	66	0	1	110	0	1	Encodes a subunit of CCAAT-binding complex, binds to CCAAT box motif present in some plant promoter sequences. One of three members of this class (HAP2A, HAP2B, HAP2C), it is expressed in vegetative and reproductive tissues. Expression is upregulated in the shoot of cax1/cax3 mutant. protein_coding NUCLEAR FACTOR Y, SUBUNIT A3 (NF-YA3) (HAP2C);NUCLEAR FACTOR Y, SUBUNIT A3 (NF-YA3); (ATHAP2C)
Chr1	27417584	A	AT	HIGH	frameshift_variant	p.Ser1002fs	AT1G72860	AT1G72860	85	0	1	90	0	1	Disease resistance protein (TIR-NBS-LRR class) family;(source:Araport11) protein_coding (TNL60) (TNL60)
Chr1	27417586	A	T	MODERATE	missense_variant	p.Leu1001His	AT1G72860	AT1G72860	85	0	1	90	0	1	Disease resistance protein (TIR-NBS-LRR class) family;(source:Araport11) protein_coding (TNL60) (TNL60)
Chr1	27417589	TC	T	HIGH	frameshift_variant	p.Glu1000fs	AT1G72860	AT1G72860	88	0	1	93	0	1	Disease resistance protein (TIR-NBS-LRR class) family;(source:Araport11) protein_coding (TNL60) (TNL60)
Chr1	27417941	G	GTCT	MODERATE	conservative_inframe_insertion	p.Gln882_Pro883insArg	AT1G72860	AT1G72860	72	0	1	84	0	1	Disease resistance protein (TIR-NBS-LRR class) family;(source:Araport11) protein_coding (TNL60) (TNL60)
Chr1	27418340	A	AGT	HIGH	frameshift_variant	p.Ser750fs	AT1G72860	AT1G72860	28	6	0.823529	51	14	0.784615	Disease resistance protein (TIR-NBS-LRR class) family;(source:Araport11) protein_coding (TNL60) (TNL60)
Chr1	27418387	C	CAA	HIGH	frameshift_variant	p.Gly734fs	AT1G72860	AT1G72860	13	0	1	22	0	1	Disease resistance protein (TIR-NBS-LRR class) family;(source:Araport11) protein_coding (TNL60) (TNL60)
Chr1	27418392	CCT	C	HIGH	frameshift_variant	p.Arg732fs	AT1G72860	AT1G72860	13	0	1	24	0	1	Disease resistance protein (TIR-NBS-LRR class) family;(source:Araport11) protein_coding (TNL60) (TNL60)
Chr1	27418459	A	AGC	HIGH	frameshift_variant	p.Leu710fs	AT1G72860	AT1G72860	38	0	1	61	0	1	Disease resistance protein (TIR-NBS-LRR class) family;(source:Araport11) protein_coding (TNL60) (TNL60)
Chr1	27421350	A	ATTAC	HIGH	frameshift_variant	p.Ile90fs	AT1G72870	AT1G72870	23	3	0.884615	32	3	0.914286	Disease resistance protein (TIR-NBS class);(source:Araport11) protein_coding
Chr1	27421996	A	ATT	HIGH	frameshift_variant	p.Thr180fs	AT1G72870	AT1G72870	4	0	1	9	0	1	Disease resistance protein (TIR-NBS class);(source:Araport11) protein_coding
Chr1	27422037	CT	C	HIGH	frameshift_variant	p.Leu193fs	AT1G72870	AT1G72870	40	0	1	84	0	1	Disease resistance protein (TIR-NBS class);(source:Araport11) protein_coding
Chr1	27422040	G	GGA	HIGH	frameshift_variant	p.Asp194fs	AT1G72870	AT1G72870	42	0	1	86	0	1	Disease resistance protein (TIR-NBS class);(source:Araport11) protein_coding
Chr1	27428285	AT	A	MODIFIER	upstream_gene_variant	NaN	AT1G72880	AT1G72880	113	0	1	146	0	1	Survival protein SurE-like phosphatase/nucleotidase;(source:Araport11) protein_coding
Chr1	27428309	T	TA	MODIFIER	upstream_gene_variant	NaN	AT1G72880	AT1G72880	114	0	1	144	0	1	Survival protein SurE-like phosphatase/nucleotidase;(source:Araport11) protein_coding
Chr1	27435113	A	G	MODIFIER	upstream_gene_variant	NaN	AT1G72910	AT1G72910	100	1	0.990099	0	7	0	Nucleotide-binding, leucine-rich repeat (NLR) gene regulated by nonsense-mediated mRNA decay (NMD) genes UPF1 and UPF3. protein_coding
Chr1	27440049	A	AT	MODIFIER	upstream_gene_variant	NaN	AT1G72940	AT1G72940	9	106	0.0782609	0	157	0	Nucleotide-binding, leucine-rich repeat (NLR) gene regulated by nonsense-mediated mRNA decay (NMD) genes UPF1 and UPF3. protein_coding
Chr1	27459854	AT	A	MODIFIER	upstream_gene_variant	NaN	LBD7	AT1G72980	36	1	0.972973	60	7	0.895522	LOB domain-containing protein 7;(source:Araport11) protein_coding LOB DOMAIN-CONTAINING PROTEIN 7 (LBD7) LOB DOMAIN-CONTAINING PROTEIN 7 (LBD7)
Chr1	27468669	T	G	MODIFIER	upstream_gene_variant	NaN	PS2	AT1G73010	10	113	0.0813008	0	176	0	Encodes PPsPase1, a pyrophosphate-specific phosphatase catalyzing the specific cleavage of pyrophosphate (Km 38.8 uM) with an alkaline catalytic pH optimum. Expression is upregulated in the shoot of cax1/cax3 mutant. protein_coding PHOSPHATE STARVATION-INDUCED GENE 2 (PS2) PHOSPHATE STARVATION-INDUCED GENE 2 (ATPS2);PYROPHOSPHATE-SPECIFIC PHOSPHATASE1 (AtPPsPase1);PYROPHOSPHATE-SPECIFIC PHOSPHATA…
Chr1	27478738	A	T	MODIFIER	upstream_gene_variant	NaN	JAL19	AT1G73040	24	107	0.183206	0	168	0	Mannose-binding lectin superfamily protein;(source:Araport11) protein_coding
Chr1	27487529	C	A	MODIFIER	upstream_gene_variant	NaN	AT1G73090	AT1G73090	97	35	0.734848	0	169	0	WD repeat protein;(source:Araport11) protein_coding
Chr1	27498506	A	AC	MODIFIER	upstream_gene_variant	NaN	AT1G73110	AT1G73110	84	0	1	122	0	1	P-loop containing nucleoside triphosphate hydrolases superfamily protein;(source:Araport11) protein_coding
Chr1	27498507	T	TTTCATGA	MODIFIER	upstream_gene_variant	NaN	AT1G73110	AT1G73110	84	9	0.903226	123	10	0.924812	P-loop containing nucleoside triphosphate hydrolases superfamily protein;(source:Araport11) protein_coding
Chr1	27517106	T	TAAAGC	MODIFIER	upstream_gene_variant	NaN	AT1G73170	AT1G73170	9	117	0.0714286	0	174	0	P-loop containing nucleoside triphosphate hydrolases superfamily protein;(source:Araport11) protein_coding
Chr1	27527720	A	ACACCCACATTTTGGAATG	MODIFIER	upstream_gene_variant	NaN	AT1G73200	AT1G73200	59	15	0.797297	83	16	0.838384	testis-expressed sequence 2-like protein (DUF2404);(source:Araport11) protein_coding
Chr1	27548606	CT	C	MODIFIER	upstream_gene_variant	NaN	AT1G73240	AT1G73240	10	125	0.0740741	0	167	0	nucleoporin protein Ndc1-Nup protein;(source:Araport11) protein_coding
Chr1	27557821	A	G	LOW	splice_region_variant&intron_variant	NaN	scpl5	AT1G73290	21	106	0.165354	0	165	0	serine carboxypeptidase-like 5;(source:Araport11) protein_coding SERINE CARBOXYPEPTIDASE-LIKE 5 (scpl5) SERINE CARBOXYPEPTIDASE-LIKE 5 (scpl5)
Chr1	27563061	C	G	LOW	splice_region_variant&intron_variant	NaN	SCPL4	AT1G73310	4	54	0.0689655	0	68	0	serine carboxypeptidase-like 4;(source:Araport11) protein_coding SERINE CARBOXYPEPTIDASE-LIKE 4 (scpl4) SERINE CARBOXYPEPTIDASE-LIKE 4 (scpl4)
Chr1	27597617	ATT	A	MODIFIER	upstream_gene_variant	NaN	AT1G73390	AT1G73390	4	39	0.0930233	0	60	0	Endosomal targeting BRO1-like domain-containing protein;(source:Araport11) protein_coding
Chr1	27613843	A	C	MODIFIER	upstream_gene_variant	NaN	AT1G73445	AT1G73445	10	112	0.0819672	0	159	0	transposable_element_gene;(source:Araport11);non-LTR retrotransposon family (LINE), has a 7.1e-06 P-value blast match to GB:AAA67727 reverse transcriptase (LINE-element) (Mus musculus);(source:TAIR10) transposable_element_gene
Chr1	27624924	A	ACCTCCTC	MODIFIER	3_prime_UTR_variant	NaN	AT1G73460	AT1G73460	101	0	1	137	0	1	Protein kinase superfamily protein;(source:Araport11) protein_coding PLANT-SPECIFIC DUAL-SPECIFICITY TYROSINE PHOSPHORYLATION-REGULATED KINASE 2A (DYRKP-2A) PLANT-SPECIFIC DUAL-SPECIFICITY TYROSINE PHOSPHORYLATION-REGULATED KINASE 2A (DYRKP-2A)
Chr1	27632844	TG	T	MODIFIER	downstream_gene_variant	NaN	AT1G73480	AT1G73480	58	0	1	83	0	1	alpha/beta-Hydrolases superfamily protein;(source:Araport11) protein_coding (MAGL4) (MAGL4)
Chr1	27633303	T	TGA	MODIFIER	3_prime_UTR_variant	NaN	AT1G73490	AT1G73490	85	0	1	130	0	1	RNA-binding (RRM/RBD/RNP motifs) family protein;(source:Araport11) protein_coding
Chr1	27633320	A	AAAAC	MODIFIER	3_prime_UTR_variant	NaN	AT1G73490	AT1G73490	113	0	1	145	0	1	RNA-binding (RRM/RBD/RNP motifs) family protein;(source:Araport11) protein_coding
Chr1	27633377	G	GC	MODIFIER	3_prime_UTR_variant	NaN	AT1G73490	AT1G73490	129	0	1	166	1	0.994012	RNA-binding (RRM/RBD/RNP motifs) family protein;(source:Araport11) protein_coding
Chr1	27636329	TC	T	MODIFIER	upstream_gene_variant	NaN	AT1G73490	AT1G73490	13	0	1	21	0	1	RNA-binding (RRM/RBD/RNP motifs) family protein;(source:Araport11) protein_coding
Chr1	27637634	A	AGATTTAATTGAGAGTTT	MODIFIER	upstream_gene_variant	NaN	AT1G73490	AT1G73490	39	1	0.975	57	1	0.982759	RNA-binding (RRM/RBD/RNP motifs) family protein;(source:Araport11) protein_coding
Chr1	27638576	G	C	MODIFIER	upstream_gene_variant	NaN	AT1G73490	AT1G73490	91	0	1	102	28	0.784615	RNA-binding (RRM/RBD/RNP motifs) family protein;(source:Araport11) protein_coding
Chr1	27640782	A	AG	MODIFIER	upstream_gene_variant	NaN	MKK9	AT1G73500	96	0	1	135	0	1	member of MAP Kinase Kinase family. Autophosphorylates and also phosphorylates MPK3 and MPK6. Independently involved in ethylene and calmalexin biosynthesis. Induces transcription of ACS2, ACS6, ERF1, ERF2, ERF5, ERF6, CYP79B2, CYP79B3, CYP71A13 and PAD3. protein_coding MAP KINASE KINASE 9 (MKK9) MAP KINASE KINASE 9 (MKK9); (ATMKK9)
Chr1	27641287	TA	T	MODIFIER	upstream_gene_variant	NaN	MKK9	AT1G73500	90	0	1	135	0	1	member of MAP Kinase Kinase family. Autophosphorylates and also phosphorylates MPK3 and MPK6. Independently involved in ethylene and calmalexin biosynthesis. Induces transcription of ACS2, ACS6, ERF1, ERF2, ERF5, ERF6, CYP79B2, CYP79B3, CYP71A13 and PAD3. protein_coding MAP KINASE KINASE 9 (MKK9) MAP KINASE KINASE 9 (MKK9); (ATMKK9)
Chr1	27650551	A	AGGTG	MODIFIER	upstream_gene_variant	NaN	NUDT21	AT1G73540	121	0	1	153	0	1	nudix hydrolase homolog 21;(source:Araport11) protein_coding NUDIX HYDROLASE HOMOLOG 21 (NUDT21) NUDIX HYDROLASE HOMOLOG 21 (NUDT21);NUDIX HYDROLASE HOMOLOG 21 (atnudt21)
Chr1	27660430	G	A	MODERATE	missense_variant	p.Arg220Lys	PIN1	AT1G73590	120	0	1	0	160	0	Encodes an auxin efflux carrier involved in shoot and root development. It is involved in the maintenance of embryonic auxin gradients. Loss of function severely affects organ initiation, pin1 mutants are characterised by an inflorescence meristem that does not initiate any flowers, resulting in the formation of a naked inflorescence stem. PIN1 is involved in the determination of leaf shape by ac…
Chr1	27667320	A	AT	MODIFIER	upstream_gene_variant	NaN	NMT3	AT1G73600	56	0	1	97	0	1	Encodes a S-adenosyl-L-methionine-dependent phosphoethanolamine N-methyltransferase whose expression is responsive to both phosphate (Pi) and phosphite (Phi) in roots. It catalyzes the three sequential P-base methylation of phosphoethanolamine to phosphocholine. Homologous biochemical function to NMT1 (At3g18000). Double mutants of NMT1 and NMT3 are defective in leaf, root, flower, seed, and poll…
Chr1	27677991	G	T	MODIFIER	upstream_gene_variant	NaN	AT1G73610	AT1G73610	78	0	1	0	140	0	GDSL-motif esterase/acyltransferase/lipase. Enzyme group with broad substrate specificity that may catalyze acyltransfer or hydrolase reactions with lipid and non-lipid substrates. protein_coding
Chr1	27680216	TC	T	MODIFIER	upstream_gene_variant	NaN	AT1G73620	AT1G73620	38	0	1	82	0	1	Pathogenesis-related thaumatin superfamily protein;(source:Araport11) protein_coding
Chr1	27684787	A	G	MODERATE	missense_variant	p.Thr14Ala	CML26	AT1G73630	9	113	0.0737705	0	163	0	EF hand calcium-binding protein family;(source:Araport11) protein_coding
Chr1	27685114	G	A	MODERATE	missense_variant	p.Val123Ile	CML26	AT1G73630	33	87	0.275	0	163	0	EF hand calcium-binding protein family;(source:Araport11) protein_coding
Chr1	27710500	A	G	MODIFIER	upstream_gene_variant	NaN	DOX2	AT1G73680	11	115	0.0873016	0	164	0	Encodes an alpha dioxygenase. Recombinant protein catalyzes the conversion of a wide range of fatty acids into 2(R)-hydroperoxy derivatives. protein_coding ALPHA DIOXYGENASE (ALPHA DOX2) ALPHA-DIOXYGENASE 2 (alpha-DOX2);ALPHA DIOXYGENASE (ALPHA DOX2)
Chr1	27713668	AAG	A	MODIFIER	upstream_gene_variant	NaN	MIR159A	AT1G73687	113	3	0.974138	159	0	1	Encodes a microRNA that targets several MYB family members. MicroRNAs are regulatory RNAs with a mature length of ~21-nucleotides that are processed from hairpin precursors by Dicer-like enzymes. MicroRNAs can negatively regulate gene expression by attenuating translation or by directing mRNA cleavage.Mature sequence: UUUGGAUUGAAGGGAGCUCUA. Functions redundantly with MIR159B. Plants that are doub…
Chr1	27715373	T	G	MODIFIER	upstream_gene_variant	NaN	MIR159A	AT1G73687	12	121	0.0902256	0	176	0	Encodes a microRNA that targets several MYB family members. MicroRNAs are regulatory RNAs with a mature length of ~21-nucleotides that are processed from hairpin precursors by Dicer-like enzymes. MicroRNAs can negatively regulate gene expression by attenuating translation or by directing mRNA cleavage.Mature sequence: UUUGGAUUGAAGGGAGCUCUA. Functions redundantly with MIR159B. Plants that are doub…
Chr1	27726507	G	A	MODERATE	missense_variant	p.Asp134Asn	SMU1	AT1G73720	11	119	0.0846154	0	177	0	Encodes SMU1, a protein involved in RNA splicing. protein_coding SUPPRESSORS OF MEC-8 AND UNC-52 1 (SMU1) SUPPRESSORS OF MEC-8 AND UNC-52 1 (SMU1)
Chr1	27781916	A	T	HIGH	splice_acceptor_variant&intron_variant	NaN	CCR4-5	AT1G73875	127	0	1	0	168	0	Deadenylase. protein_coding CATABOLITE REPRESSOR 4E (CCR4E) CATABOLITE REPRESSOR 4E (CCR4E)
Chr1	27853359	CA	C	MODIFIER	upstream_gene_variant	NaN	RPL6C	AT1G74050	11	97	0.101852	0	131	0	Ribosomal protein L6 family protein;(source:Araport11) protein_coding
Chr1	27859727	G	GTCAACTCAAT	MODIFIER	upstream_gene_variant	NaN	AT1G74088	AT1G74088	82	49	0.625954	176	0	1	galacturonosyltransferase;(source:Araport11) protein_coding
Chr1	27860706	A	ATAATTAATTAAATTAT	MODIFIER	upstream_gene_variant	NaN	AT1G74088	AT1G74088	113	0	1	110	0	1	galacturonosyltransferase;(source:Araport11) protein_coding
Chr1	27912097	AT	A	HIGH	frameshift_variant	p.Phe225fs	GDPD5	AT1G74210	136	0	1	0	160	0	Encodes a member of the glycerophosphodiester phosphodiesterase (GDPD) family. protein_coding GLYCEROPHOSPHODIESTER PHOSPHODIESTERASE 5 (GDPD5) GLYCEROPHOSPHODIESTER PHOSPHODIESTERASE 5 (GDPD5); (AtGDPD5)
Chr1	27947803	A	T	MODIFIER	upstream_gene_variant	NaN	AT1G74330	AT1G74330	11	124	0.0814815	0	174	0	Protein kinase superfamily protein;(source:Araport11) protein_coding
Chr1	27952585	T	TC	MODIFIER	upstream_gene_variant	NaN	AT1G74340	AT1G74340	68	0	1	89	0	1	Encodes a subunit of the dolichol phosphate mannase synthase (DPMS) complex that may serve as membrane anchors for the catalytic core, DPMS1, or provide catalytic assistance. It is localized in the ER and mediates isoprenyl-linked glycan biogenesis. protein_coding DOLICHOL PHOSPHATE MANNOSE SYNTHASE 2 (DPMS2) DOLICHOL PHOSPHATE MANNOSE SYNTHASE 2 (DPMS2)
Chr1	27961406	C	T	MODIFIER	3_prime_UTR_variant	NaN	GT5	AT1G74380	11	101	0.0982143	0	165	0	xyloglucan xylosyltransferase 5;(source:Araport11) protein_coding XYLOGLUCAN XYLOSYLTRANSFERASE 5 (XXT5) XYLOGLUCAN XYLOSYLTRANSFERASE 5 (XXT5)
Chr1	27978475	G	GA	MODIFIER	upstream_gene_variant	NaN	AT1G74450	AT1G74450	5	103	0.0462963	0	149	0	Plants overexpressing At1g74450 are stunted in height and have reduced male fertility. protein_coding (ROH1D) (ROH1D)
Chr1	27990053	ATTAAACCTTGC	A	MODIFIER	upstream_gene_variant	NaN	AT1G74460	AT1G74460	11	116	0.0866142	0	163	0	GDSL-motif esterase/acyltransferase/lipase. Enzyme group with broad substrate specificity that may catalyze acyltransfer or hydrolase reactions with lipid and non-lipid substrates. protein_coding
Chr1	28047267	G	T	MODIFIER	downstream_gene_variant	NaN	ATY13	AT1G74650	45	81	0.357143	0	181	0	Member of the R2R3 factor gene family. protein_coding MYB DOMAIN PROTEIN 31 (MYB31) (ATY13);MYB DOMAIN PROTEIN 31 (MYB31);ARABIDOPSIS THALIANA MYB DOMAIN PROTEIN 31 (ATMYB31)
Chr1	28081839	G	A	MODERATE	missense_variant&splice_region_variant	p.Pro213Leu	CPK30	AT1G74740	9	114	0.0731707	0	162	0	member of Calcium Dependent Protein Kinase protein_coding CALCIUM-DEPENDENT PROTEIN KINASE 30 (CPK30) CALCIUM-DEPENDENT PROTEIN KINASE 30 (CPK30); (ATCPK30);CALCIUM-DEPENDENT PROTEIN KINASE 1A (CDPK1A)
Chr1	28162512	T	C	MODIFIER	upstream_gene_variant	NaN	RPS9	AT1G74970	137	0	1	0	179	0	Ribosomal protein S9, nuclear encoded component of the chloroplast ribosome protein_coding RIBOSOMAL PROTEIN S9 (RPS9) (TWN3);RIBOSOMAL PROTEIN S9 (RPS9); (PRPS9); (SOT8)
Chr1	28185948	T	C	LOW	synonymous_variant	p.Val80Val	BZR1	AT1G75080	10	120	0.0769231	0	175	0	Encodes a positive regulator of the brassinosteroid (BR) signalling pathway that mediates both downstream BR responses and negative feedback regulation of BR biosynthesis. There is evidence for phosphorylation-dependent nucleocytoplasmic shuttling of BZR1. GSK3-like kinases (including BIN2), 14-3-3 proteins, and the phosphatase BSU1 seem to participate in this process. Phosphorylation also appear…
Chr1	28207710	T	G	LOW	splice_region_variant&synonymous_variant	p.Arg232Arg	AT1G75150	AT1G75150	10	120	0.0769231	0	166	0	DNA ligase-like protein;(source:Araport11) protein_coding
Chr1	28212644	T	C	MODIFIER	upstream_gene_variant	NaN	AT1G75150	AT1G75150	127	0	1	0	172	0	DNA ligase-like protein;(source:Araport11) protein_coding
Chr1	28212648	G	A	MODIFIER	upstream_gene_variant	NaN	AT1G75150	AT1G75150	45	41	0.523256	0	86	0	DNA ligase-like protein;(source:Araport11) protein_coding
Chr1	28212650	TA	T	MODIFIER	upstream_gene_variant	NaN	AT1G75150	AT1G75150	45	37	0.54878	0	69	0	DNA ligase-like protein;(source:Araport11) protein_coding
Chr1	28212653	T	TCA	MODIFIER	upstream_gene_variant	NaN	AT1G75150	AT1G75150	46	32	0.589744	0	54	0	DNA ligase-like protein;(source:Araport11) protein_coding
Chr1	28212658	A	T	MODIFIER	upstream_gene_variant	NaN	AT1G75150	AT1G75150	45	13	0.775862	0	29	0	DNA ligase-like protein;(source:Araport11) protein_coding
Chr1	28212660	G	T	MODIFIER	upstream_gene_variant	NaN	AT1G75150	AT1G75150	45	12	0.789474	0	27	0	DNA ligase-like protein;(source:Araport11) protein_coding
Chr1	28212663	TGG	T	MODIFIER	upstream_gene_variant	NaN	AT1G75150	AT1G75150	46	86	0.348485	0	184	0	DNA ligase-like protein;(source:Araport11) protein_coding
Chr1	28212667	CT	C	MODIFIER	upstream_gene_variant	NaN	AT1G75150	AT1G75150	45	6	0.882353	0	13	0	DNA ligase-like protein;(source:Araport11) protein_coding
Chr1	28212669	T	A	MODIFIER	upstream_gene_variant	NaN	AT1G75150	AT1G75150	45	92	0.328467	0	185	0	DNA ligase-like protein;(source:Araport11) protein_coding
Chr1	28212671	T	TC	MODIFIER	upstream_gene_variant	NaN	AT1G75150	AT1G75150	46	89	0.340741	0	185	0	DNA ligase-like protein;(source:Araport11) protein_coding
Chr1	28212672	G	GT	MODIFIER	upstream_gene_variant	NaN	AT1G75150	AT1G75150	46	4	0.92	0	9	0	DNA ligase-like protein;(source:Araport11) protein_coding
Chr1	28212678	A	T	MODIFIER	upstream_gene_variant	NaN	AT1G75150	AT1G75150	47	91	0.34058	0	184	0	DNA ligase-like protein;(source:Araport11) protein_coding
Chr1	28212679	T	TG	MODIFIER	upstream_gene_variant	NaN	AT1G75150	AT1G75150	47	3	0.94	0	3	0	DNA ligase-like protein;(source:Araport11) protein_coding
Chr1	28212683	ATCTT	A	MODIFIER	upstream_gene_variant	NaN	AT1G75150	AT1G75150	47	2	0.959184	0	2	0	DNA ligase-like protein;(source:Araport11) protein_coding
Chr1	28212690	A	AG	MODIFIER	upstream_gene_variant	NaN	AT1G75150	AT1G75150	47	2	0.959184	0	2	0	DNA ligase-like protein;(source:Araport11) protein_coding
Chr1	28212697	T	TC	MODIFIER	upstream_gene_variant	NaN	AT1G75150	AT1G75150	46	3	0.938776	0	1	0	DNA ligase-like protein;(source:Araport11) protein_coding
Chr1	28212698	G	GA	MODIFIER	upstream_gene_variant	NaN	AT1G75150	AT1G75150	45	3	0.9375	0	1	0	DNA ligase-like protein;(source:Araport11) protein_coding
Chr1	28212700	GCAACCT	G	MODIFIER	upstream_gene_variant	NaN	AT1G75150	AT1G75150	45	4	0.918367	0	1	0	DNA ligase-like protein;(source:Araport11) protein_coding
Chr1	28212709	T	A	MODIFIER	upstream_gene_variant	NaN	AT1G75150	AT1G75150	45	4	0.918367	0	2	0	DNA ligase-like protein;(source:Araport11) protein_coding
Chr1	28212711	A	ATCC	MODIFIER	upstream_gene_variant	NaN	AT1G75150	AT1G75150	45	87	0.340909	0	177	0	DNA ligase-like protein;(source:Araport11) protein_coding
Chr1	28280348	T	A	MODIFIER	upstream_gene_variant	NaN	SFH5	AT1G75370	126	3	0.976744	168	0	1	Sec14p-like phosphatidylinositol transfer family protein;(source:Araport11) protein_coding
Chr1	28280456	C	T	MODIFIER	upstream_gene_variant	NaN	SFH5	AT1G75370	111	16	0.874016	0	153	0	Sec14p-like phosphatidylinositol transfer family protein;(source:Araport11) protein_coding
Chr1	28303953	C	T	MODIFIER	upstream_gene_variant	NaN	BLH3	AT1G75410	4	118	0.0327869	0	159	0	BEL1-like homeodomain 3 (BLH3) protein_coding BEL1-LIKE HOMEODOMAIN 3 (BLH3) BEL1-LIKE HOMEODOMAIN 3 (BLH3)
Chr1	28312534	A	AATT	MODIFIER	upstream_gene_variant	NaN	BLH11	AT1G75430	107	0	1	126	3	0.976744	BEL1-like homeodomain 11;(source:Araport11) protein_coding BEL1-LIKE HOMEODOMAIN 11 (BLH11) BEL1-LIKE HOMEODOMAIN 11 (BLH11)
Chr1	28313197	T	G	MODIFIER	upstream_gene_variant	NaN	BLH11	AT1G75430	9	123	0.0681818	0	169	0	BEL1-like homeodomain 11;(source:Araport11) protein_coding BEL1-LIKE HOMEODOMAIN 11 (BLH11) BEL1-LIKE HOMEODOMAIN 11 (BLH11)
Chr1	28319359	CAAA	C	MODIFIER	upstream_gene_variant	NaN	CKX5	AT1G75450	9	107	0.0775862	0	147	0	This gene used to be called AtCKX6. It encodes a protein whose sequence is similar to cytokinin oxidase/dehydrogenase, which catalyzes the degradation of cytokinins. protein_coding CYTOKININ OXIDASE 5 (CKX5) CYTOKININ OXIDASE 5 (CKX5);CYTOKININ OXIDASE 6 (ATCKX6);ARABIDOPSIS THALIANA CYTOKININ OXIDASE 5 (ATCKX5)
Chr1	28321708	TA	T	MODIFIER	upstream_gene_variant	NaN	CKX5	AT1G75450	45	0	1	74	0	1	This gene used to be called AtCKX6. It encodes a protein whose sequence is similar to cytokinin oxidase/dehydrogenase, which catalyzes the degradation of cytokinins. protein_coding CYTOKININ OXIDASE 5 (CKX5) CYTOKININ OXIDASE 5 (CKX5);CYTOKININ OXIDASE 6 (ATCKX6);ARABIDOPSIS THALIANA CYTOKININ OXIDASE 5 (ATCKX5)
Chr1	28328344	G	A	MODERATE	missense_variant	p.Gly120Asp	AT1G75460	AT1G75460	4	126	0.0307692	0	166	0	ATP-dependent protease La (LON) domain protein;(source:Araport11) protein_coding
Chr1	28335064	C	A	MODIFIER	upstream_gene_variant	NaN	AT1G75480	AT1G75480	135	0	1	0	166	0	pseudogene of gamma-glutamyl hydrolase 1;(source:Araport11) pseudogene
Chr1	28338094	A	AT	MODIFIER	3_prime_UTR_variant	NaN	WAT1	AT1G75500	36	0	1	68	0	1	An Arabidopsis thaliana homolog of Medicago truncatula NODULIN21 (MtN21). The gene encodes a plant-specific, predicted integral membrane protein and is a member of the Plant-Drug/Metabolite Exporter (P-DME) family (Transporter Classification number: TC 2.A.7.3) and the nodulin MtN21-like transporter family. protein_coding WALLS ARE THIN 1 (WAT1) USUALLY MULTIPLE ACIDS MOVE IN AND OUT TRANSPORTERS…
Chr1	28348228	A	T	MODIFIER	downstream_gene_variant	NaN	SRS5	AT1G75520	9	109	0.0762712	0	165	0	A member of SHI gene family. Arabidopsis thaliana has ten members that encode proteins with a RING finger-like zinc finger motif. Despite being highly divergent in sequence, many of the SHI-related genes are partially redundant in function and synergistically promote gynoecium, stamen and leaf development in Arabidopsis.SRS5 is a positive regulator of photomorphogenesis. protein_coding SHI-RELATE…
Chr1	28364720	T	C	MODIFIER	upstream_gene_variant	NaN	BBX21	AT1G75540	130	0	1	0	168	0	Encodes a B-box zinc finger transcription factor BBX21 (also named STH2/salt tolerance homolog2 and LHUS/long hypocotyl under shade). Interacts with COP1 to control de-etiolation. Also genetically interacts with COP1 to regulate shade avoidance. The mRNA is cell-to-cell mobile. protein_coding B-BOX DOMAIN PROTEIN 21 (BBX21) SALT TOLERANCE HOMOLOG2 (STH2);B BOX 21 (AtBBX21);LONG HYPOCOTYL UNDER SH…
Chr1	28374396	ATG	A	MODIFIER	upstream_gene_variant	NaN	AT1G75550	AT1G75550	84	0	1	106	1	0.990654	glycine-rich protein;(source:Araport11) protein_coding
Chr1	28392712	T	TAAAAGACAAGACATGATCAAGAACCAAAGCCTTTGATGCATCGAGAAAGAATGTGTAGTACACAAAGA	MODIFIER	upstream_gene_variant	NaN	AT1G75610	AT1G75610	104	0	1	148	0	1	pseudogene of Histone superfamily protein;(source:Araport11) pseudogene
Chr1	28397786	C	T	MODIFIER	upstream_gene_variant	NaN	AT1G75620	AT1G75620	135	0	1	61	101	0.376543	glyoxal oxidase-related protein;(source:Araport11) protein_coding
Chr1	28398583	T	C	MODIFIER	upstream_gene_variant	NaN	AT1G75620	AT1G75620	119	2	0.983471	156	0	1	glyoxal oxidase-related protein;(source:Araport11) protein_coding
Chr1	28402898	T	TA	MODIFIER	downstream_gene_variant	NaN	VHA-C4	AT1G75630	109	14	0.886179	160	0	1	vacuolar H+-pumping ATPase 16 kD proteolipid (ava-p) mRNA, The mRNA is cell-to-cell mobile. protein_coding VACUOLAR H+-PUMPING ATPASE 16 KDA PROTEOLIPID SUBUNIT 4 (AVA-P4) VACUOLAR H+-PUMPING ATPASE 16 KDA PROTEOLIPID SUBUNIT 4 (AVA-P4)
Chr1	28417127	TAC	T	MODIFIER	3_prime_UTR_variant	NaN	AtGH9B7	AT1G75680	117	0	1	0	155	0	glycosyl hydrolase 9B7;(source:Araport11) protein_coding GLYCOSYL HYDROLASE 9B7 (GH9B7) GLYCOSYL HYDROLASE 9B7 (GH9B7);GLYCOSYL HYDROLASE 9B7 (AtGH9B7)
Chr1	28420811	T	TTC	MODIFIER	upstream_gene_variant	NaN	AT1G75670	AT1G75670	59	0	1	67	37	0.644231	DNA-directed RNA polymerase;(source:Araport11) protein_coding
Chr1	28421025	A	G	MODIFIER	upstream_gene_variant	NaN	AT1G75670	AT1G75670	91	7	0.928571	141	0	1	DNA-directed RNA polymerase;(source:Araport11) protein_coding
Chr1	28430574	T	C	MODERATE	missense_variant	p.Cys279Arg	AT1G75710	AT1G75710	3	114	0.025641	0	145	0	C2H2-like zinc finger protein;(source:Araport11) protein_coding
Chr1	28438764	T	A	MODERATE	missense_variant	p.Lys33Ile	AT1G75730	AT1G75730	6	92	0.0612245	0	141	0	hypothetical protein;(source:Araport11) protein_coding
Chr1	28439626	C	G	LOW	5_prime_UTR_premature_start_codon_gain_variant	NaN	AT1G75730	AT1G75730	105	17	0.860656	0	169	0	hypothetical protein;(source:Araport11) protein_coding
Chr1	28457666	G	A	MODIFIER	upstream_gene_variant	NaN	TUBB1	AT1G75780	78	0	1	0	125	0	beta tubulin gene downregulated by phytochrome A (phyA)-mediated far-red light high-irradiance and the phytochrome B (phyB)-mediated red light high-irradiance responses protein_coding TUBULIN BETA-1 CHAIN (TUB1) TUBULIN BETA-1 CHAIN (TUB1)
Chr1	28477789	A	C	MODIFIER	3_prime_UTR_variant	NaN	ARAC5	AT1G75840	45	88	0.338346	0	174	0	Belongs to the plant-specific ROP group of Rho GTPases; localized to the plasma membrane of tips of root hairs; involved in polar growth control. The mRNA is cell-to-cell mobile. protein_coding RAC-LIKE GTP BINDING PROTEIN 5 (ARAC5) RAC-LIKE GTP BINDING PROTEIN 5 (ARAC5);RHO-LIKE GTP BINDING PROTEIN 4 (ATROP4);RHO-LIKE GTP BINDING PROTEIN 4 (ROP4);ARABIDOPSIS THALIANA GERANYLGERANYLATED PROTEIN 3…
Chr1	28490740	A	T	LOW	synonymous_variant	p.Ser59Ser	EXL1	AT1G75880	9	119	0.0703125	0	175	0	SGNH hydrolase-type esterase superfamily protein;(source:Araport11) protein_coding
Chr1	28492461	C	CT	MODIFIER	3_prime_UTR_variant	NaN	EXL1	AT1G75880	85	11	0.885417	144	0	1	SGNH hydrolase-type esterase superfamily protein;(source:Araport11) protein_coding
Chr1	28666775	A	G	MODIFIER	upstream_gene_variant	NaN	ATL8	AT1G76410	44	90	0.328358	0	168	0	RING/U-box superfamily protein;(source:Araport11) protein_coding (ATL8) (ATL8)
Chr1	28670043	G	C	MODIFIER	downstream_gene_variant	NaN	ATL8	AT1G76410	139	0	1	0	172	0	RING/U-box superfamily protein;(source:Araport11) protein_coding (ATL8) (ATL8)
Chr1	28714086	GTA	G	MODIFIER	upstream_gene_variant	NaN	ARID5	AT1G76510	78	5	0.939759	127	0	1	ARID/BRIGHT DNA-binding domain-containing protein;(source:Araport11) protein_coding AT RICH INTERACTION DOMAIN 4 (ARID4) AT RICH INTERACTION DOMAIN 4 (ARID4)
Chr1	28728153	C	CGTGGTA	MODIFIER	upstream_gene_variant	NaN	PFP-ALPHA2	AT1G76550	59	0	1	106	0	1	Phosphofructokinase family protein. Target of miRNA sRNA6. protein_coding
Chr1	28731377	A	ACT	MODIFIER	upstream_gene_variant	NaN	PFP-ALPHA2	AT1G76550	54	0	1	105	0	1	Phosphofructokinase family protein. Target of miRNA sRNA6. protein_coding
Chr1	28731393	T	TTA	MODIFIER	upstream_gene_variant	NaN	PFP-ALPHA2	AT1G76550	50	0	1	91	0	1	Phosphofructokinase family protein. Target of miRNA sRNA6. protein_coding
Chr1	28731888	TA	T	MODIFIER	upstream_gene_variant	NaN	PFP-ALPHA2	AT1G76550	77	0	1	30	27	0.526316	Phosphofructokinase family protein. Target of miRNA sRNA6. protein_coding
Chr1	28731892	A	T	MODIFIER	upstream_gene_variant	NaN	PFP-ALPHA2	AT1G76550	74	0	1	30	30	0.5	Phosphofructokinase family protein. Target of miRNA sRNA6. protein_coding
Chr1	28731901	AAG	A	MODIFIER	upstream_gene_variant	NaN	PFP-ALPHA2	AT1G76550	72	0	1	29	29	0.5	Phosphofructokinase family protein. Target of miRNA sRNA6. protein_coding
Chr1	28731916	G	A	MODIFIER	upstream_gene_variant	NaN	PFP-ALPHA2	AT1G76550	80	0	1	100	0	1	Phosphofructokinase family protein. Target of miRNA sRNA6. protein_coding
Chr1	28749966	G	A	MODIFIER	upstream_gene_variant	NaN	AT1G76610	AT1G76610	8	109	0.0683761	0	140	0	MIZU-KUSSEI-like protein (Protein of unknown function, DUF617);(source:Araport11) protein_coding
Chr1	28772518	G	T	MODIFIER	upstream_gene_variant	NaN	AT1G76660	AT1G76660	138	0	1	0	170	0	hydroxyproline-rich glycoprotein family protein;(source:Araport11) protein_coding
Chr1	28795880	A	G	LOW	splice_region_variant&synonymous_variant	p.Ser822Ser	AT1G76720	AT1G76720	79	0	1	131	0	1	eukaryotic translation initiation factor 2 (eIF-2) family protein;(source:Araport11) protein_coding
Chr1	28795884	T	A	LOW	splice_region_variant&intron_variant	NaN	AT1G76720	AT1G76720	83	0	1	134	0	1	eukaryotic translation initiation factor 2 (eIF-2) family protein;(source:Araport11) protein_coding
Chr1	28795890	C	T	MODIFIER	upstream_gene_variant	NaN	ASHH1	AT1G76710	85	0	1	138	0	1	SET domain group 26;(source:Araport11) protein_coding ASH1-RELATED PROTEIN 1 (ASHH1) SET DOMAIN GROUP 26 (SDG26);ASH1-RELATED PROTEIN 1 (ASHH1)
Chr1	28795896	C	G	MODIFIER	upstream_gene_variant	NaN	ASHH1	AT1G76710	87	0	1	140	0	1	SET domain group 26;(source:Araport11) protein_coding ASH1-RELATED PROTEIN 1 (ASHH1) SET DOMAIN GROUP 26 (SDG26);ASH1-RELATED PROTEIN 1 (ASHH1)
Chr1	28795900	C	A	MODIFIER	upstream_gene_variant	NaN	ASHH1	AT1G76710	92	0	1	141	0	1	SET domain group 26;(source:Araport11) protein_coding ASH1-RELATED PROTEIN 1 (ASHH1) SET DOMAIN GROUP 26 (SDG26);ASH1-RELATED PROTEIN 1 (ASHH1)
Chr1	28795906	C	T	MODIFIER	upstream_gene_variant	NaN	ASHH1	AT1G76710	95	0	1	151	0	1	SET domain group 26;(source:Araport11) protein_coding ASH1-RELATED PROTEIN 1 (ASHH1) SET DOMAIN GROUP 26 (SDG26);ASH1-RELATED PROTEIN 1 (ASHH1)
Chr1	28795910	T	C	MODIFIER	upstream_gene_variant	NaN	ASHH1	AT1G76710	100	0	1	157	0	1	SET domain group 26;(source:Araport11) protein_coding ASH1-RELATED PROTEIN 1 (ASHH1) SET DOMAIN GROUP 26 (SDG26);ASH1-RELATED PROTEIN 1 (ASHH1)
Chr1	28795912	ACG	A	MODIFIER	upstream_gene_variant	NaN	ASHH1	AT1G76710	100	0	1	156	0	1	SET domain group 26;(source:Araport11) protein_coding ASH1-RELATED PROTEIN 1 (ASHH1) SET DOMAIN GROUP 26 (SDG26);ASH1-RELATED PROTEIN 1 (ASHH1)
Chr1	28795925	A	G	MODIFIER	upstream_gene_variant	NaN	ASHH1	AT1G76710	104	0	1	161	0	1	SET domain group 26;(source:Araport11) protein_coding ASH1-RELATED PROTEIN 1 (ASHH1) SET DOMAIN GROUP 26 (SDG26);ASH1-RELATED PROTEIN 1 (ASHH1)
Chr1	28795927	A	G	MODIFIER	upstream_gene_variant	NaN	ASHH1	AT1G76710	105	0	1	162	0	1	SET domain group 26;(source:Araport11) protein_coding ASH1-RELATED PROTEIN 1 (ASHH1) SET DOMAIN GROUP 26 (SDG26);ASH1-RELATED PROTEIN 1 (ASHH1)
Chr1	28795937	T	A	MODIFIER	upstream_gene_variant	NaN	ASHH1	AT1G76710	107	0	1	169	0	1	SET domain group 26;(source:Araport11) protein_coding ASH1-RELATED PROTEIN 1 (ASHH1) SET DOMAIN GROUP 26 (SDG26);ASH1-RELATED PROTEIN 1 (ASHH1)
Chr1	28818433	A	T	MODERATE	missense_variant	p.Gln598Leu	AT1G76780	AT1G76780	121	10	0.923664	0	173	0	HSP20-like chaperones superfamily protein;(source:Araport11) protein_coding
Chr1	28833464	G	C	MODIFIER	upstream_gene_variant	NaN	AT1G76820	AT1G76820	4	130	0.0298507	0	176	0	eukaryotic translation initiation factor 2 (eIF-2) family protein;(source:Araport11) protein_coding
Chr1	28837430	C	T	MODIFIER	upstream_gene_variant	NaN	AT1G76810	AT1G76810	11	117	0.0859375	0	170	0	eukaryotic translation initiation factor 2 (eIF-2) family protein;(source:Araport11) protein_coding (EIF5B1) (EIF5B1)
Chr1	28875887	T	C	MODIFIER	upstream_gene_variant	NaN	GT-2	AT1G76890	125	0	1	0	170	0	encodes a plant trihelix DNA-binding protein protein_coding (GT2) (AT-GT2); (GT2)
Chr1	28892126	C	T	MODIFIER	5_prime_UTR_variant	NaN	SKIP15	AT1G76920	21	102	0.170732	0	160	0	F-box family protein;(source:Araport11) protein_coding
Chr1	28894341	T	C	MODIFIER	downstream_gene_variant	NaN	SKIP15	AT1G76920	122	4	0.968254	0	167	0	F-box family protein;(source:Araport11) protein_coding
Chr1	28896730	CAGG	C	MODERATE	conservative_inframe_deletion	p.Pro41del	ATEXT4	AT1G76930	82	0	1	127	0	1	Encodes an Arabidopsis extensin gene that belongs to cell-wall hydroxyproline-rich glycoproteins. The cross-link of extensins enforces cell wall strength. Transgenic plants overexpressing this gene show an increase in stem thickness. protein_coding EXTENSIN 4 (EXT4) EXTENSIN 4 (ATEXT4);OBP3-RESPONSIVE GENE 5 (ORG5);EXTENSIN 4 (EXT4);EXTENSIN 1 (EXT1);EXTENSIN 1 (ATEXT1)
Chr1	28899185	CAATAAATCGCCAACTATTGGATTTAGTGATTCAACTTTATTTTGATACTCTTAGAGTATATTATATTTATACATATGGAATTTTAAAGTACCCTCGACAAAAAGAAA	C	MODIFIER	upstream_gene_variant	NaN	ATEXT4	AT1G76930	103	0	1	154	0	1	Encodes an Arabidopsis extensin gene that belongs to cell-wall hydroxyproline-rich glycoproteins. The cross-link of extensins enforces cell wall strength. Transgenic plants overexpressing this gene show an increase in stem thickness. protein_coding EXTENSIN 4 (EXT4) EXTENSIN 4 (ATEXT4);OBP3-RESPONSIVE GENE 5 (ORG5);EXTENSIN 4 (EXT4);EXTENSIN 1 (EXT1);EXTENSIN 1 (ATEXT1)
Chr1	28913580	G	GT	MODIFIER	downstream_gene_variant	NaN	PRAF1	AT1G76950	87	0	1	114	7	0.942149	Regulator of chromosome condensation (RCC1) family with FYVE zinc finger domain-containing protein;(source:Araport11) protein_coding (PRAF1) (PRAF1)
Chr1	28914570	GAT	G	MODIFIER	downstream_gene_variant	NaN	PRAF1	AT1G76950	113	1	0.991228	150	0	1	Regulator of chromosome condensation (RCC1) family with FYVE zinc finger domain-containing protein;(source:Araport11) protein_coding (PRAF1) (PRAF1)
Chr1	28915426	TATGA	T	MODIFIER	upstream_gene_variant	NaN	IDL5	AT1G76952	10	120	0.0769231	0	173	0	Similar to Inflorescence deficient in abscission (IDA). Involved in floral organ abscission. protein_coding INFLORESCENCE DEFICIENT IN ABSCISSION (IDA)-LIKE 5 (IDL5) INFLORESCENCE DEFICIENT IN ABSCISSION (IDA)-LIKE 5 (IDL5)
Chr1	28935394	G	C	MODIFIER	3_prime_UTR_variant	NaN	ACR3	AT1G76990	10	114	0.0806452	0	166	0	ACT domain repeat 3;(source:Araport11) protein_coding ACT DOMAIN REPEAT 3 (ACR3) ACT DOMAIN REPEAT 3 (ACR3)
Chr1	28935442	C	T	MODIFIER	3_prime_UTR_variant	NaN	ACR3	AT1G76990	132	0	1	0	172	0	ACT domain repeat 3;(source:Araport11) protein_coding ACT DOMAIN REPEAT 3 (ACR3) ACT DOMAIN REPEAT 3 (ACR3)
Chr1	28936042	A	AT	MODIFIER	upstream_gene_variant	NaN	AT1G76994	AT1G76994	109	0	1	120	7	0.944882	hypothetical protein;(source:Araport11) protein_coding
Chr1	28938702	T	TAATTTA	MODIFIER	upstream_gene_variant	NaN	SKP2B	AT1G77000	21	1	0.954545	48	0	1	AtSKP2;2 is a homolog of human SKP2, the human F-box protein that recruits E2F1. Contains an F-box motif at the N-terminal region and a C-terminal Leu-rich repeat domain. Forms part of an E3-ubiquitin-ligase SCF (Skp1, cullin, F-box) complex and recruits phosphorylated AtE2Fc, a transcriptional factor that might play a role in cell division and during the transition from skotomorphogenesis to pho…
Chr1	28938882	ACATATATG	A	MODIFIER	upstream_gene_variant	NaN	SKP2B	AT1G77000	42	0	1	65	0	1	AtSKP2;2 is a homolog of human SKP2, the human F-box protein that recruits E2F1. Contains an F-box motif at the N-terminal region and a C-terminal Leu-rich repeat domain. Forms part of an E3-ubiquitin-ligase SCF (Skp1, cullin, F-box) complex and recruits phosphorylated AtE2Fc, a transcriptional factor that might play a role in cell division and during the transition from skotomorphogenesis to pho…
Chr1	28938936	C	CCTGCTTACCAT	MODIFIER	upstream_gene_variant	NaN	SKP2B	AT1G77000	74	0	1	121	1	0.991803	AtSKP2;2 is a homolog of human SKP2, the human F-box protein that recruits E2F1. Contains an F-box motif at the N-terminal region and a C-terminal Leu-rich repeat domain. Forms part of an E3-ubiquitin-ligase SCF (Skp1, cullin, F-box) complex and recruits phosphorylated AtE2Fc, a transcriptional factor that might play a role in cell division and during the transition from skotomorphogenesis to pho…
Chr1	28942468	G	C	MODIFIER	3_prime_UTR_variant	NaN	SKP2B	AT1G77000	43	83	0.34127	0	162	0	AtSKP2;2 is a homolog of human SKP2, the human F-box protein that recruits E2F1. Contains an F-box motif at the N-terminal region and a C-terminal Leu-rich repeat domain. Forms part of an E3-ubiquitin-ligase SCF (Skp1, cullin, F-box) complex and recruits phosphorylated AtE2Fc, a transcriptional factor that might play a role in cell division and during the transition from skotomorphogenesis to pho…
Chr1	28959630	A	AT	LOW	splice_region_variant&intron_variant	NaN	AGL27	AT1G77080	70	0	1	113	0	1	MADS domain protein - flowering regulator that is closely related to FLC. Deletion of this locus in Nd ecotype is correlated with earlier flowering in short days suggesting function as a negative regulator of flowering. protein_coding MADS AFFECTING FLOWERING 1 (MAF1) MADS AFFECTING FLOWERING 1 (MAF1);AGAMOUS-LIKE 27 (AGL27);FLOWERING LOCUS M (FLM)
Chr1	29040968	C	T	MODERATE	missense_variant	p.Arg1537His	EFS	AT1G77300	127	0	1	0	172	0	Encodes a protein with histone lysine N-methyltransferase activity required specifically for the trimethylation of H3-K4 in FLC chromatin (and not in H3-K36 dimethylation). Acts as an inhibitor of flowering specifically involved in the autonomous promotion pathway. EFS also regulates the expression of genes involved in carotenoid biosynthesis and nitrogen assimilation.Modification of histone meth…
Chr1	29043824	A	C	MODIFIER	downstream_gene_variant	NaN	TCHQD	AT1G77290	134	0	1	0	173	0	Glutathione S-transferase family protein;(source:Araport11) protein_coding
Chr1	29049487	TTA	T	MODIFIER	upstream_gene_variant	NaN	EFS	AT1G77300	120	0	1	111	0	1	Encodes a protein with histone lysine N-methyltransferase activity required specifically for the trimethylation of H3-K4 in FLC chromatin (and not in H3-K36 dimethylation). Acts as an inhibitor of flowering specifically involved in the autonomous promotion pathway. EFS also regulates the expression of genes involved in carotenoid biosynthesis and nitrogen assimilation.Modification of histone meth…
Chr1	29049492	T	A	MODIFIER	upstream_gene_variant	NaN	EFS	AT1G77300	123	0	1	0	141	0	Encodes a protein with histone lysine N-methyltransferase activity required specifically for the trimethylation of H3-K4 in FLC chromatin (and not in H3-K36 dimethylation). Acts as an inhibitor of flowering specifically involved in the autonomous promotion pathway. EFS also regulates the expression of genes involved in carotenoid biosynthesis and nitrogen assimilation.Modification of histone meth…
Chr1	29077438	TA	T	MODIFIER	upstream_gene_variant	NaN	AT1G77360	AT1G77360	128	0	1	0	161	0	Tetratricopeptide repeat (TPR)-like superfamily protein;(source:Araport11) protein_coding ARABIDOPSIS PENTATRICOPEPTIDE REPEAT 6 (APPR6) ARABIDOPSIS PENTATRICOPEPTIDE REPEAT 6 (APPR6)
Chr1	29102504	C	T	MODIFIER	upstream_gene_variant	NaN	AT1G77460	AT1G77460	127	3	0.976923	0	176	0	Encodes a plasma membrane, microtubule associated protein with sequence similarity to CSI1 that is involved in cellulose biosynthesis and cell elongation. A mutation in CSI3 alone do not appear to affect growth but enhances the cell elongation phenotype of CSI1 mutants. CSI3 co localizes with CSI1 and CESA3 and CESA6. protein_coding CELLULOSE SYNTHASE INTERACTIVE 3 (CSI3) CELLULOSE SYNTHASE INTER…
Chr1	29134458	T	C	LOW	5_prime_UTR_premature_start_codon_gain_variant	NaN	AT1G77525	AT1G77525	131	2	0.984962	0	177	0	defensin-like protein;(source:Araport11) protein_coding
Chr1	29136890	ACT	A	MODIFIER	upstream_gene_variant	NaN	AT1G77525	AT1G77525	127	2	0.984496	168	6	0.965517	defensin-like protein;(source:Araport11) protein_coding
Chr1	29136929	A	AATGT	MODIFIER	upstream_gene_variant	NaN	AT1G77525	AT1G77525	125	0	1	165	0	1	defensin-like protein;(source:Araport11) protein_coding
Chr1	29148355	C	A	MODIFIER	3_prime_UTR_variant	NaN	LACS9	AT1G77590	48	15	0.761905	82	19	0.811881	Encodes major plastidic long chain acyl-CoA synthetase with a slight substrate preference of oleic acid over any of the other fatty acids. protein_coding LONG CHAIN ACYL-COA SYNTHETASE 9 (LACS9) LONG CHAIN ACYL-COA SYNTHETASE 9 (LACS9)
Chr1	29148366	A	C	MODIFIER	3_prime_UTR_variant	NaN	LACS9	AT1G77590	51	19	0.728571	77	25	0.754902	Encodes major plastidic long chain acyl-CoA synthetase with a slight substrate preference of oleic acid over any of the other fatty acids. protein_coding LONG CHAIN ACYL-COA SYNTHETASE 9 (LACS9) LONG CHAIN ACYL-COA SYNTHETASE 9 (LACS9)
Chr1	29148370	A	T	MODIFIER	3_prime_UTR_variant	NaN	LACS9	AT1G77590	49	21	0.7	84	32	0.724138	Encodes major plastidic long chain acyl-CoA synthetase with a slight substrate preference of oleic acid over any of the other fatty acids. protein_coding LONG CHAIN ACYL-COA SYNTHETASE 9 (LACS9) LONG CHAIN ACYL-COA SYNTHETASE 9 (LACS9)
Chr1	29185980	A	AG	MODIFIER	3_prime_UTR_variant	NaN	AT1G77660	AT1G77660	77	0	1	123	0	1	Phosphatidylinositol 4-phosphate 5-kinase (PIP5K) enzyme family member. protein_coding
Chr1	29208039	A	AATTTAT	MODIFIER	3_prime_UTR_variant	NaN	AT1G77710	AT1G77710	109	1	0.990909	149	1	0.993333	ubiquitin-fold modifier;(source:Araport11) protein_coding CONSERVED IN CILIATED SPECIES AND IN THE LAND PLANTS 2 (CCP2) (ATCCP2);CONSERVED IN CILIATED SPECIES AND IN THE LAND PLANTS 2 (CCP2)
Chr1	29208047	T	TATGC	MODIFIER	3_prime_UTR_variant	NaN	AT1G77710	AT1G77710	114	0	1	156	0	1	ubiquitin-fold modifier;(source:Araport11) protein_coding CONSERVED IN CILIATED SPECIES AND IN THE LAND PLANTS 2 (CCP2) (ATCCP2);CONSERVED IN CILIATED SPECIES AND IN THE LAND PLANTS 2 (CCP2)
Chr1	29208133	T	TG	MODIFIER	3_prime_UTR_variant	NaN	AT1G77710	AT1G77710	104	0	1	139	1	0.992857	ubiquitin-fold modifier;(source:Araport11) protein_coding CONSERVED IN CILIATED SPECIES AND IN THE LAND PLANTS 2 (CCP2) (ATCCP2);CONSERVED IN CILIATED SPECIES AND IN THE LAND PLANTS 2 (CCP2)
Chr1	29208137	T	TATA	MODIFIER	3_prime_UTR_variant	NaN	AT1G77710	AT1G77710	85	0	1	110	0	1	ubiquitin-fold modifier;(source:Araport11) protein_coding CONSERVED IN CILIATED SPECIES AND IN THE LAND PLANTS 2 (CCP2) (ATCCP2);CONSERVED IN CILIATED SPECIES AND IN THE LAND PLANTS 2 (CCP2)
Chr1	29208778	T	TGTATA	MODIFIER	upstream_gene_variant	NaN	PPK1	AT1G77720	101	2	0.980583	142	2	0.986111	Encodes a predicted protein kinase based on sequence similarity. protein_coding PUTATIVE PROTEIN KINASE 1 (PPK1) PUTATIVE PROTEIN KINASE 1 (PPK1)
Chr1	29208800	A	AG	MODIFIER	upstream_gene_variant	NaN	PPK1	AT1G77720	101	0	1	141	0	1	Encodes a predicted protein kinase based on sequence similarity. protein_coding PUTATIVE PROTEIN KINASE 1 (PPK1) PUTATIVE PROTEIN KINASE 1 (PPK1)
Chr1	29208940	AT	A	MODIFIER	upstream_gene_variant	NaN	PPK1	AT1G77720	33	0	1	56	0	1	Encodes a predicted protein kinase based on sequence similarity. protein_coding PUTATIVE PROTEIN KINASE 1 (PPK1) PUTATIVE PROTEIN KINASE 1 (PPK1)
Chr1	29209528	C	CATA	MODIFIER	upstream_gene_variant	NaN	PPK1	AT1G77720	102	0	1	147	0	1	Encodes a predicted protein kinase based on sequence similarity. protein_coding PUTATIVE PROTEIN KINASE 1 (PPK1) PUTATIVE PROTEIN KINASE 1 (PPK1)
Chr1	29225399	AAT	A	MODIFIER	upstream_gene_variant	NaN	AT1G77746	AT1G77746	80	47	0.629921	158	0	1	NaN
Chr1	29225409	A	T	MODIFIER	upstream_gene_variant	NaN	AT1G77746	AT1G77746	80	46	0.634921	163	0	1	NaN
Chr1	29231901	A	T	MODIFIER	upstream_gene_variant	NaN	RPS13	AT1G77750	98	19	0.837607	141	10	0.933775	Ribosomal protein S13/S18 family;(source:Araport11) protein_coding
Chr1	29240404	TC	T	MODIFIER	upstream_gene_variant	NaN	NIA1	AT1G77760	68	0	1	114	0	1	Encodes the cytosolic minor isoform of nitrate reductase (NR). Involved in the first step of nitrate assimilation, it contributes about 15% of the nitrate reductase activity in shoots. Similar to molybdopterin oxidoreductases at the N-terminus, and to FAD/NAD-binding cytochrome reductases at the C-terminus. Cofactors: FAD, heme iron (cytochrome B-557), and molybdenum-pterin. protein_coding NITRAT…
Chr1	29240419	TA	T	MODIFIER	upstream_gene_variant	NaN	NIA1	AT1G77760	63	0	1	106	0	1	Encodes the cytosolic minor isoform of nitrate reductase (NR). Involved in the first step of nitrate assimilation, it contributes about 15% of the nitrate reductase activity in shoots. Similar to molybdopterin oxidoreductases at the N-terminus, and to FAD/NAD-binding cytochrome reductases at the C-terminus. Cofactors: FAD, heme iron (cytochrome B-557), and molybdenum-pterin. protein_coding NITRAT…
Chr1	29240452	CAT	C	MODIFIER	upstream_gene_variant	NaN	NIA1	AT1G77760	46	0	1	77	0	1	Encodes the cytosolic minor isoform of nitrate reductase (NR). Involved in the first step of nitrate assimilation, it contributes about 15% of the nitrate reductase activity in shoots. Similar to molybdopterin oxidoreductases at the N-terminus, and to FAD/NAD-binding cytochrome reductases at the C-terminus. Cofactors: FAD, heme iron (cytochrome B-557), and molybdenum-pterin. protein_coding NITRAT…
Chr1	29240574	TAG	T	MODIFIER	upstream_gene_variant	NaN	NIA1	AT1G77760	43	0	1	81	0	1	Encodes the cytosolic minor isoform of nitrate reductase (NR). Involved in the first step of nitrate assimilation, it contributes about 15% of the nitrate reductase activity in shoots. Similar to molybdopterin oxidoreductases at the N-terminus, and to FAD/NAD-binding cytochrome reductases at the C-terminus. Cofactors: FAD, heme iron (cytochrome B-557), and molybdenum-pterin. protein_coding NITRAT…
Chr1	29247968	CCGA	C	MODIFIER	5_prime_UTR_variant	NaN	AT1G77770	AT1G77770	9	107	0.0775862	0	153	0	forkhead box protein, putative (DUF1644);(source:Araport11) protein_coding
Chr1	29247972	G	T	MODIFIER	5_prime_UTR_variant	NaN	AT1G77770	AT1G77770	9	107	0.0775862	0	161	0	forkhead box protein, putative (DUF1644);(source:Araport11) protein_coding
Chr1	29260356	TA	T	MODIFIER	3_prime_UTR_variant	NaN	AT1G77800	AT1G77800	127	0	1	69	91	0.43125	PHD finger family protein;(source:Araport11) protein_coding PACLOBUTRAZOL RESISTANCE2 (PRE2) PACLOBUTRAZOL RESISTANCE2 (PRE2)
Chr1	29264209	CT	C	MODIFIER	upstream_gene_variant	NaN	B3GALT7	AT1G77810	43	0	1	73	0	1	Galactosyltransferase family protein;(source:Araport11) protein_coding
Chr1	29290622	C	CT	MODIFIER	3_prime_UTR_variant	NaN	AT1G77885	AT1G77885	64	0	1	109	0	1	hypothetical protein;(source:Araport11) protein_coding
Chr1	29292912	A	C	MODERATE	missense_variant	p.Lys78Thr	AT1G77890	AT1G77890	25	108	0.18797	0	159	0	DNA-directed RNA polymerase II protein;(source:Araport11) protein_coding BECLIN 1-ASSOCIATED AUTOPHAGY-RELATED KEY REGULATOR 14A (ATG14A) BECLIN 1-ASSOCIATED AUTOPHAGY-RELATED KEY REGULATOR 14A (ATG14A)
Chr1	29296291	T	TA	HIGH	frameshift_variant	p.Phe52fs	AT1G77910	AT1G77910	85	0	1	94	0	1	transmembrane protein;(source:Araport11) protein_coding
Chr1	29305726	A	G	MODIFIER	upstream_gene_variant	NaN	AT1G77932	AT1G77932	137	0	1	165	3	0.982143	FANTASTIC four protein, putative (DUF3049);(source:Araport11) protein_coding
Chr1	29317753	T	TA	MODIFIER	upstream_gene_variant	NaN	AT1G77960	AT1G77960	21	0	1	31	0	1	repressor ROX1-like protein;(source:Araport11) protein_coding
Chr1	29327495	A	T	MODIFIER	upstream_gene_variant	NaN	SULTR2%3B2	AT1G77990	42	0	1	0	74	0	Encodes a low-affinity sulfate transporter. protein_coding SULPHATE TRANSPORTER 2;2 (SULTR2;2) SULPHATE TRANSPORTER 2;2 (SULTR2;2); (AST56)
Chr1	29354971	CTCTCATTCCTCCACCGT	C	MODIFIER	upstream_gene_variant	NaN	BXL7	AT1G78060	53	5	0.913793	90	8	0.918367	Glycosyl hydrolase family protein;(source:Araport11) protein_coding
Chr1	29356994	TGTGAGAA	T	MODIFIER	upstream_gene_variant	NaN	BXL7	AT1G78060	73	8	0.901235	119	2	0.983471	Glycosyl hydrolase family protein;(source:Araport11) protein_coding
Chr1	29363110	C	T	MODIFIER	upstream_gene_variant	NaN	RAP2-4	AT1G78080	22	111	0.165414	0	169	0	Encodes a member of the DREB subfamily A-6 of ERF/AP2 transcription factor family (RAP2.4). The protein contains one AP2 domain. Role in mediating light and ethylene signaling. The mRNA is cell-to-cell mobile. protein_coding RELATED TO AP2 4 (RAP2.4) RELATED TO AP2 4 (RAP2.4); (ATWIND1);WOUND INDUCED DEDIFFERENTIATION 1 (WIND1)
Chr1	29391155	TA	T	MODIFIER	upstream_gene_variant	NaN	AT1G78110	AT1G78110	10	114	0.0806452	0	174	0	nucleolar GTP-binding protein;(source:Araport11) protein_coding
Chr1	29422620	T	TAA	MODIFIER	upstream_gene_variant	NaN	AT1G78190	AT1G78190	8	39	0.170213	0	72	0	Trm112p-like protein;(source:Araport11) protein_coding TRNA METHYLTRANSFERASE 112A (TRM112A) (ATTRM112A);TRNA METHYLTRANSFERASE 112A (TRM112A)
Chr1	29428787	A	AT	MODIFIER	upstream_gene_variant	NaN	AT1G78210	AT1G78210	44	0	1	72	0	1	alpha/beta-Hydrolases superfamily protein;(source:Araport11) protein_coding
Chr1	29434878	A	C	MODIFIER	downstream_gene_variant	NaN	AT1G78230	AT1G78230	8	117	0.064	0	164	0	Outer arm dynein light chain 1 protein;(source:Araport11) protein_coding
Chr1	29442635	A	AT	MODIFIER	upstream_gene_variant	NaN	AT1G78260	AT1G78260	85	6	0.934066	126	0	1	RNA-binding (RRM/RBD/RNP motifs) family protein;(source:Araport11) protein_coding
Chr1	29442655	AT	A	MODIFIER	upstream_gene_variant	NaN	AT1G78260	AT1G78260	84	6	0.933333	117	0	1	RNA-binding (RRM/RBD/RNP motifs) family protein;(source:Araport11) protein_coding
Chr1	29449726	A	AGGGTTTT	MODIFIER	3_prime_UTR_variant	NaN	AT1G78260	AT1G78260	63	0	1	115	0	1	RNA-binding (RRM/RBD/RNP motifs) family protein;(source:Araport11) protein_coding
Chr1	29449954	TA	T	MODIFIER	3_prime_UTR_variant	NaN	AT1G78260	AT1G78260	117	0	1	150	5	0.967742	RNA-binding (RRM/RBD/RNP motifs) family protein;(source:Araport11) protein_coding
Chr1	29463832	TA	T	MODIFIER	3_prime_UTR_variant	NaN	VQ9	AT1G78310	60	0	1	106	0	1	VQ motif-containing protein;(source:Araport11) protein_coding VQ MOTIF-CONTAINING PROTEIN 9 (VQ9) VQ MOTIF-CONTAINING PROTEIN 9 (VQ9)
Chr1	29465418	AT	A	MODIFIER	upstream_gene_variant	NaN	VQ9	AT1G78310	38	0	1	67	1	0.985294	VQ motif-containing protein;(source:Araport11) protein_coding VQ MOTIF-CONTAINING PROTEIN 9 (VQ9) VQ MOTIF-CONTAINING PROTEIN 9 (VQ9)
Chr1	29465427	C	CCATA	MODIFIER	upstream_gene_variant	NaN	VQ9	AT1G78310	50	0	1	95	0	1	VQ motif-containing protein;(source:Araport11) protein_coding VQ MOTIF-CONTAINING PROTEIN 9 (VQ9) VQ MOTIF-CONTAINING PROTEIN 9 (VQ9)
Chr1	29527500	T	TG	MODIFIER	upstream_gene_variant	NaN	AT1G78480	AT1G78480	66	0	1	121	1	0.991803	Prenyltransferase family protein;(source:Araport11) protein_coding
Chr1	29531027	G	GATTTAGTCACTATTTATTACTTTATTTGATGGATTTAAACAATAAAAACTA	MODIFIER	upstream_gene_variant	NaN	AT1G78480	AT1G78480	130	0	1	166	2	0.988095	Prenyltransferase family protein;(source:Araport11) protein_coding
Chr1	29536961	T	C	MODIFIER	downstream_gene_variant	NaN	PEN6	AT1G78500	11	120	0.0839695	0	173	0	Encodes a protein with pentacyclic triterpene synthase activity. In addition to the compounds lupeol, &#945;-amyrin and bauerenol, this enzyme was also shown to produce two <i>seco</i>-triterpenes: &#945;- and &#946;-<i>seco</i>-amyrin. protein_coding PENTACYCLIC TRITERPENE SYNTHASE 6 (PEN6) PENTACYCLIC TRITERPENE SYNTHASE 6 (PEN6)
Chr1	29558486	GT	G	MODIFIER	intron_variant	NaN	TPS1	AT1G78580	51	0	1	82	2	0.97619	Encodes an enzyme putatively involved in trehalose biosynthesis. The protein has a trehalose synthase (TPS)-like domain but no trehalose phosphatase (TPP)-like domain. ATTPS1 is able to complement yeast tps1 mutants in vivo. The gene product modulates cell growth but not cell differentiation by determining cell wall deposition and cell division. protein_coding TREHALOSE-6-PHOSPHATE SYNTHASE (TPS1…
Chr1	29586356	TAAAA	T	MODIFIER	upstream_gene_variant	NaN	AT1G78640	AT1G78640	46	0	1	88	0	1	B3 domain protein;(source:Araport11) protein_coding
Chr1	29589722	ACT	A	MODIFIER	upstream_gene_variant	NaN	GGH3	AT1G78670	85	0	1	115	0	1	gamma-glutamyl hydrolase 3;(source:Araport11) protein_coding GAMMA-GLUTAMYL HYDROLASE 3 (GGH3) GAMMA-GLUTAMYL HYDROLASE 3 (GGH3);GAMMA-GLUTAMYL HYDROLASE 3 (ATGGH3)
Chr1	29589727	A	AT	MODIFIER	upstream_gene_variant	NaN	GGH3	AT1G78670	83	0	1	114	0	1	gamma-glutamyl hydrolase 3;(source:Araport11) protein_coding GAMMA-GLUTAMYL HYDROLASE 3 (GGH3) GAMMA-GLUTAMYL HYDROLASE 3 (GGH3);GAMMA-GLUTAMYL HYDROLASE 3 (ATGGH3)
Chr1	29590064	A	G	MODIFIER	upstream_gene_variant	NaN	GGH3	AT1G78670	129	0	1	168	4	0.976744	gamma-glutamyl hydrolase 3;(source:Araport11) protein_coding GAMMA-GLUTAMYL HYDROLASE 3 (GGH3) GAMMA-GLUTAMYL HYDROLASE 3 (GGH3);GAMMA-GLUTAMYL HYDROLASE 3 (ATGGH3)
Chr1	29590120	C	T	MODIFIER	upstream_gene_variant	NaN	GGH3	AT1G78670	12	106	0.101695	0	166	0	gamma-glutamyl hydrolase 3;(source:Araport11) protein_coding GAMMA-GLUTAMYL HYDROLASE 3 (GGH3) GAMMA-GLUTAMYL HYDROLASE 3 (GGH3);GAMMA-GLUTAMYL HYDROLASE 3 (ATGGH3)
Chr1	29598671	A	G	MODIFIER	upstream_gene_variant	NaN	BEH4	AT1G78700	6	91	0.0618557	0	153	0	BES1/BZR1 homolog 4;(source:Araport11) protein_coding BES1/BZR1 HOMOLOG 4 (BEH4) BES1/BZR1 HOMOLOG 4 (BEH4)
Chr1	29602297	CATTCAGTAAAACTGTTCACAAAAAAAAAAAAAAAAAAAACATTCAGTAAAAATATTTTA	C	MODIFIER	upstream_gene_variant	NaN	TBL42	AT1G78710	138	0	1	177	0	1	Encodes a member of the TBL (TRICHOME BIREFRINGENCE-LIKE) gene family containing a plant-specific DUF231 (domain of unknown function) domain. TBL gene family has 46 members, two of which (TBR/AT5G06700 and TBL3/AT5G01360) have been shown to be involved in the synthesis and deposition of secondary wall cellulose, presumably by influencing the esterification state of pectic polymers. A nomenclature…
Chr1	29649203	AG	A	MODIFIER	upstream_gene_variant	NaN	AT1G78860	AT1G78860	47	4	0.921569	10	88	0.102041	curculin-like (mannose-binding) lectin family protein, low similarity to Ser/Thr protein kinase (Zea mays) GI:2598067; contains Pfam profile PF01453: Lectin (probable mannose binding) but not the protein kinase domain of the Z. mays protein protein_coding APPLE DOMAIN LECTIN-2 (GAL2) APPLE DOMAIN LECTIN-2 (GAL2);LOW-BORON TOLERANCE (LBT)
Chr1	29675781	G	A	LOW	synonymous_variant	p.Ala592Ala	AVPL1	AT1G78920	12	117	0.0930233	0	162	0	Encodes a type II H+-PPases that localizes to and function as a proton pump of the Golgi apparatus in most tissues except for mature leaves. protein_coding VACUOLAR H+-PYROPHOSPHATASE 2 (VP2) VACUOLAR H+-PYROPHOSPHATASE 2 (AVP2);VACUOLAR-PYROPHOSPHATASE LIKE PROTEIN 1 (AVPL1);VACUOLAR H+-PYROPHOSPHATASE 2 (VP2); (VHP2;1); (AtVHP2;1)
Chr1	29716443	ACT	A	MODIFIER	3_prime_UTR_variant	NaN	HAC1	AT1G79000	28	0	1	32	0	1	Homologous to CREB-binding protein, a co-activator of transcription with histone acetyl-transferase activity. No single prior lysine acetylation is sufficient to block HAC1 acetylation of the H3 or H4 peptides, suggesting that HAC1, HAC5, and HAC12 can acetylate any of several lysines present in the peptides. HAM2 acetylates histone H4 lysine 5. A plant line expressing an RNAi construct targeted …
Chr1	29730396	G	GT	MODIFIER	5_prime_UTR_variant	NaN	AT1G79020	AT1G79020	60	0	1	94	0	1	Enhancer of polycomb-like transcription factor protein;(source:Araport11) protein_coding
Chr1	29743527	A	AT	MODIFIER	3_prime_UTR_variant	NaN	AT1G79060	AT1G79060	97	7	0.932692	145	0	1	TPRXL;(source:Araport11) protein_coding
Chr1	29772561	CAAGTT	C	MODIFIER	upstream_gene_variant	NaN	AT1G79120	AT1G79120	8	121	0.0620155	0	163	0	Ubiquitin carboxyl-terminal hydrolase family protein;(source:Araport11) protein_coding
Chr1	29778401	A	C	MODIFIER	upstream_gene_variant	NaN	AT1G79150	AT1G79150	129	0	1	0	167	0	binding protein;(source:Araport11) protein_coding NUCLEOLAR COMPLEX ASSOCIATED 3 (NOC3) (ATNOC3);NUCLEOLAR COMPLEX ASSOCIATED 3 (NOC3)
Chr1	29806656	G	T	MODIFIER	downstream_gene_variant	NaN	STR1	AT1G79230	121	5	0.960317	175	0	1	encodes a sulfurtransferase/rhodaneses, which belongs to a group of enzymes widely distributed in all three phyla that catalyze the transfer of sulfur from a donor to a thiophilic acceptor substrate. The protein and transcript levels are NOT affected by senescence or exogenous cyanide, suggesting that sulfurtransferases are involved in cyanide detoxification. protein_coding MERCAPTOPYRUVATE SULFU…
Chr1	29856244	T	A	MODIFIER	upstream_gene_variant	NaN	EMB1135	AT1G79350	122	4	0.968254	168	1	0.994083	Encodes the Arabidopsis thaliana orthologue of metazoan Strawberry notch, a highly conserved co-activator of the developmental regulator Notch. It mediates stress-induced chromatin memory by modulating nucleosome occupancy by interacting with chromatin remodeling proteins of the ISWI and SWI/SNF classes. protein_coding EMBRYO DEFECTIVE 1135 (EMB1135) EMBRYO DEFECTIVE 1135 (EMB1135);FORGETTER 1 (F…
Chr1	29896872	C	CT	MODIFIER	upstream_gene_variant	NaN	EMB2217	AT1G79490	40	0	1	73	0	1	Pentatricopeptide repeat (PPR) superfamily protein;(source:Araport11) protein_coding EMBRYO DEFECTIVE 2217 (EMB2217) EMBRYO DEFECTIVE 2217 (EMB2217)
Chr1	29905065	A	T	MODIFIER	downstream_gene_variant	NaN	EMB2217	AT1G79490	122	4	0.968254	164	0	1	Pentatricopeptide repeat (PPR) superfamily protein;(source:Araport11) protein_coding EMBRYO DEFECTIVE 2217 (EMB2217) EMBRYO DEFECTIVE 2217 (EMB2217)
Chr1	29911843	A	T	MODIFIER	upstream_gene_variant	NaN	AT1G79510	AT1G79510	11	118	0.0852713	0	165	0	hypothetical protein (DUF2358);(source:Araport11) protein_coding
Chr1	29940213	GAT	G	MODIFIER	upstream_gene_variant	NaN	AT1G79570	AT1G79570	121	0	1	153	5	0.968354	kinase superfamily with octicosapeptide/Phox/Bem1p domain-containing protein;(source:Araport11) protein_coding
Chr1	29949416	G	T	MODIFIER	downstream_gene_variant	NaN	SYP52	AT1G79590	125	0	1	0	164	0	Encodes one of 24 Arabidopsis syntaxins. Its mRNA has been shown to be expressed. protein_coding SYNTAXIN OF PLANTS 52 (SYP52) (ATSYP52);SYNTAXIN OF PLANTS 52 (SYP52)
Chr1	29965534	GT	G	MODIFIER	upstream_gene_variant	NaN	AT1G79620	AT1G79620	11	112	0.0894309	0	167	0	VRLK1 is a LRR kinase involved in switching between cell elongation and secondary cell wall thickening.VRLK1 is a member of a gene family that includes a small number of recently duplicated paralogs. protein_coding VASCULAR-RELATED RLK 1 (VRLK1) VASCULAR-RELATED RLK 1 (VRLK1)
Chr1	29971675	T	C	MODIFIER	upstream_gene_variant	NaN	AT1G79640	AT1G79640	100	0	1	0	144	0	Protein kinase superfamily protein;(source:Araport11) protein_coding
Chr1	30012661	A	G	LOW	synonymous_variant	p.Ser173Ser	DTA4	AT1G79760	10	109	0.0840336	0	158	0	Identified as target of the AGL15 binding motif CArG. protein_coding DOWNSTREAM TARGET OF AGL15-4 (DTA4) DOWNSTREAM TARGET OF AGL15-4 (DTA4)
Chr1	30050513	G	T	MODERATE	missense_variant	p.Leu450Phe	AT1G79890	AT1G79890	2	119	0.0165289	0	163	0	RAD3-like DNA-binding helicase protein;(source:Araport11) protein_coding
Chr1	30058811	T	A	MODIFIER	3_prime_UTR_variant	NaN	HSP70-15	AT1G79920	10	121	0.0763359	0	170	0	Heat shock protein 70 (Hsp 70) family protein;(source:Araport11) protein_coding HEAT SHOCK PROTEIN 70-15 (Hsp70-15) (AtHsp70-15);HEAT SHOCK PROTEIN 70-15 (Hsp70-15)
Chr1	30066401	G	C	MODERATE	missense_variant	p.His223Asp	HSP70-14	AT1G79930	10	109	0.0840336	0	159	0	encodes high molecular weight heat shock protein 70 not a HSP90 homolog, mRNA is constitutively expressed but transiently induced after heat shock protein_coding HEAT SHOCK PROTEIN 91 (HSP91) (AtHsp70-14);HEAT SHOCK PROTEIN 91 (HSP91)
Chr1	30077622	T	C	LOW	synonymous_variant	p.Arg716Arg	AT1G79950	AT1G79950	36	84	0.3	0	148	0	Encodes a homologue of human Regulator of Telomere Elongation Helicase1 (RTEL1). Plays a central role in the preservation of genome stability. protein_coding REGULATOR OF TELOMERE ELONGATION HELICASE1 (RTEL1) REGULATOR OF TELOMERE ELONGATION HELICASE1 (RTEL1)
Chr1	30122278	G	T	MODERATE	missense_variant	p.Arg1130Leu	SUS2	AT1G80070	10	120	0.0769231	0	173	0	Encodes a factor that influences pre-mRNA splicing and is required for embryonic development. Mutations result in an abnormal suspensor and embryo lethality. The mRNA is cell-to-cell mobile. protein_coding ABNORMAL SUSPENSOR 2 (SUS2) ABNORMAL SUSPENSOR 2 (SUS2);SUCROSE SYNTHASE 2 (SUS2);PRE-MRNA PROCESSING 8 (PRP8);EMBRYO DEFECTIVE 177 (EMB177);EMBRYO DEFECTIVE 14 (EMB14);EMBRYO DEFECTIVE 33 (EMB…
Chr1	30139850	T	G	MODERATE	missense_variant	p.Val166Gly	AT1G80120	AT1G80120	8	101	0.0733945	0	136	0	LURP-one-like protein (DUF567);(source:Araport11) protein_coding
Chr1	30165348	A	T	MODIFIER	upstream_gene_variant	NaN	AT1G80220	AT1G80220	3	123	0.0238095	0	165	0	hypothetical protein (DUF1644);(source:Araport11) protein_coding
Chr1	30198829	GT	G	MODIFIER	upstream_gene_variant	NaN	AT1G80325	AT1G80325	11	110	0.0909091	0	167	0	Natural antisense transcript overlaps with AT1G80320;(source:Araport11) antisense_long_noncoding_rna
Chr1	30201444	A	G	MODIFIER	upstream_gene_variant	NaN	AT1G80325	AT1G80325	94	0	1	0	81	0	Natural antisense transcript overlaps with AT1G80320;(source:Araport11) antisense_long_noncoding_rna
Chr1	30203548	AAT	A	MODIFIER	upstream_gene_variant	NaN	GA3OX4	AT1G80330	121	9	0.930769	178	0	1	Encodes a protein with gibberellin 3-oxidase activity. The enzyme, expressed and purified in E.coli, was shown to catalyze the 3&#946;-hydroxylation of GA20 into GA29. protein_coding GIBBERELLIN 3-OXIDASE 4 (GA3OX4) GIBBERELLIN 3-OXIDASE 4 (GA3OX4);ARABIDOPSIS THALIANA GIBBERELLIN 3-OXIDASE 4 (ATGA3OX4)
Chr1	30296221	T	A	MODERATE	missense_variant	p.Asn233Tyr	WRKY66	AT1G80590	123	0	1	167	4	0.976608	member of WRKY Transcription Factor; Group III protein_coding WRKY DNA-BINDING PROTEIN 66 (WRKY66) (AtWRKY66);WRKY DNA-BINDING PROTEIN 66 (WRKY66)
Chr1	30302002	A	G	MODIFIER	upstream_gene_variant	NaN	WRKY66	AT1G80590	24	106	0.184615	0	167	0	member of WRKY Transcription Factor; Group III protein_coding WRKY DNA-BINDING PROTEIN 66 (WRKY66) (AtWRKY66);WRKY DNA-BINDING PROTEIN 66 (WRKY66)
Chr1	30305493	A	C	LOW	synonymous_variant	p.Ser30Ser	AT1G80620	AT1G80620	9	57	0.136364	0	68	0	S15/NS1, RNA-binding protein;(source:Araport11) protein_coding
Chr1	30349390	A	T	MODIFIER	downstream_gene_variant	NaN	CMT1	AT1G80740	38	0	1	64	0	1	ecotype Kl-0 chromomethylase (CMT1). A plant line expressing an RNAi construct directed against DMT4 has reduced agrobacterium-mediated tumor formation. protein_coding CHROMOMETHYLASE 1 (CMT1) CHROMOMETHYLASE 1 (CMT1);DNA METHYLTRANSFERASE 4 (DMT4)
Chr1	30351284	AC	A	MODIFIER	upstream_gene_variant	NaN	PDE318	AT1G80770	118	0	1	138	8	0.945205	P-loop containing nucleoside triphosphate hydrolases superfamily protein;(source:Araport11) protein_coding PIGMENT DEFECTIVE 318 (PDE318) PIGMENT DEFECTIVE 318 (PDE318)
Chr1	30424185	CA	C	MODIFIER	upstream_gene_variant	NaN	AT1G80980	AT1G80980	36	0	1	66	0	1	stress response NST1-like protein;(source:Araport11) protein_coding
Chr1	30424192	T	C	MODIFIER	upstream_gene_variant	NaN	AT1G80980	AT1G80980	45	0	1	76	0	1	stress response NST1-like protein;(source:Araport11) protein_coding

## Sheet: Table S6
Table S6: Variants at the peak on the chromosome 4 from the bulk segregant analysis.
Chromosome	Position	ReferenceAllele	AlternativeAllele	PredictedImpact	VariantType	AminoAcidChange	GeneName	GeneCode	NumberAltFO	NumberRefFO	FreqFO	NumberAltSA	NumberRefSA	FreqSA	Description
Chr4	7340719	T	A	MODERATE	missense_variant	p.Lys174Met	HOP3	AT4G12400	4	119	0.0325203	0	162	0	Encodes one of the 36 carboxylate clamp (CC)-tetratricopeptide repeat (TPR) proteins (Prasad 2010, Pubmed ID: 20856808) with potential to interact with Hsp90/Hsp70 as co-chaperones. protein_coding HOP3 (Hop3) HOP3 (Hop3)
Chr4	7352712	TAGA	T	MODIFIER	upstream_gene_variant	NaN	AT4G12423	AT4G12423	112	0	1	162	0	1	transposable_element_gene;(source:Araport11);copia-like retrotransposon family, has a 4.8e-26 P-value blast match to GB:AAA57005 Hopscotch polyprotein (Ty1_Copia-element) (Zea mays);(source:TAIR10) transposable_element_gene
Chr4	7372582	A	G	MODIFIER	upstream_gene_variant	NaN	TPPF	AT4G12430	136	0	1	158	4	0.975309	Haloacid dehalogenase-like hydrolase (HAD) superfamily protein;(source:Araport11) protein_coding TREHALOSE-6-PHOSPHATE PHOSPHATASE F (TPPF) TREHALOSE-6-PHOSPHATE PHOSPHATASE F (TPPF)
Chr4	7375233	G	GT	MODIFIER	upstream_gene_variant	NaN	APT4	AT4G12440	36	0	1	72	0	1	adenine phosphoribosyl transferase 4;(source:Araport11) protein_coding ADENINE PHOSPHORIBOSYL TRANSFERASE 4 (APT4) ADENINE PHOSPHORIBOSYL TRANSFERASE 4 (APT4)
Chr4	7375271	T	TA	MODIFIER	upstream_gene_variant	NaN	APT4	AT4G12440	52	0	1	88	0	1	adenine phosphoribosyl transferase 4;(source:Araport11) protein_coding ADENINE PHOSPHORIBOSYL TRANSFERASE 4 (APT4) ADENINE PHOSPHORIBOSYL TRANSFERASE 4 (APT4)
Chr4	7377968	C	CA	MODIFIER	intron_variant	NaN	APT4	AT4G12440	87	0	1	120	0	1	adenine phosphoribosyl transferase 4;(source:Araport11) protein_coding ADENINE PHOSPHORIBOSYL TRANSFERASE 4 (APT4) ADENINE PHOSPHORIBOSYL TRANSFERASE 4 (APT4)
Chr4	7378263	G	GGGTGGTTCGCTGCACGCATCCTAATATTTGTTTTTGTTAGAGAGTTTAAATATCCCCTTTCTAGTGGA	MODIFIER	intron_variant	NaN	APT4	AT4G12440	22	2	0.916667	36	0	1	adenine phosphoribosyl transferase 4;(source:Araport11) protein_coding ADENINE PHOSPHORIBOSYL TRANSFERASE 4 (APT4) ADENINE PHOSPHORIBOSYL TRANSFERASE 4 (APT4)
Chr4	7378289	A	C	MODIFIER	intron_variant	NaN	APT4	AT4G12440	60	5	0.923077	85	13	0.867347	adenine phosphoribosyl transferase 4;(source:Araport11) protein_coding ADENINE PHOSPHORIBOSYL TRANSFERASE 4 (APT4) ADENINE PHOSPHORIBOSYL TRANSFERASE 4 (APT4)
Chr4	7378297	TATATATATAC	T	MODIFIER	intron_variant	NaN	APT4	AT4G12440	70	6	0.921053	93	16	0.853211	adenine phosphoribosyl transferase 4;(source:Araport11) protein_coding ADENINE PHOSPHORIBOSYL TRANSFERASE 4 (APT4) ADENINE PHOSPHORIBOSYL TRANSFERASE 4 (APT4)
Chr4	7378322	TG	T	MODIFIER	intron_variant	NaN	APT4	AT4G12440	90	7	0.927835	119	17	0.875	adenine phosphoribosyl transferase 4;(source:Araport11) protein_coding ADENINE PHOSPHORIBOSYL TRANSFERASE 4 (APT4) ADENINE PHOSPHORIBOSYL TRANSFERASE 4 (APT4)
Chr4	7378327	TC	T	MODIFIER	intron_variant	NaN	APT4	AT4G12440	83	1	0.988095	113	1	0.991228	adenine phosphoribosyl transferase 4;(source:Araport11) protein_coding ADENINE PHOSPHORIBOSYL TRANSFERASE 4 (APT4) ADENINE PHOSPHORIBOSYL TRANSFERASE 4 (APT4)
Chr4	7378955	TA	T	MODIFIER	intron_variant	NaN	APT4	AT4G12440	58	4	0.935484	101	2	0.980583	adenine phosphoribosyl transferase 4;(source:Araport11) protein_coding ADENINE PHOSPHORIBOSYL TRANSFERASE 4 (APT4) ADENINE PHOSPHORIBOSYL TRANSFERASE 4 (APT4)
Chr4	7379024	TTTCTCAGCCAATATGGATACAGTGGGTTGATAGAATTAGAAGGTGATAAGCTAACACGGGAATTAGAAAGTGATAAACAATGATATTTTTAGGAATTTTTTACACCAAAAAACAAAATATGTTTAAGAATTGTCCTATAAAGTCTTTTTCTTTTATGG	T	MODIFIER	intron_variant	NaN	APT4	AT4G12440	39	3	0.928571	56	6	0.903226	adenine phosphoribosyl transferase 4;(source:Araport11) protein_coding ADENINE PHOSPHORIBOSYL TRANSFERASE 4 (APT4) ADENINE PHOSPHORIBOSYL TRANSFERASE 4 (APT4)
Chr4	7389508	G	GTTT	MODIFIER	upstream_gene_variant	NaN	AT4G12450	AT4G12450	52	0	1	97	0	1	zinc finger (C2H2 type) family protein;(source:Araport11) protein_coding
Chr4	7389634	AT	A	MODIFIER	upstream_gene_variant	NaN	AT4G12450	AT4G12450	70	0	1	103	0	1	zinc finger (C2H2 type) family protein;(source:Araport11) protein_coding
Chr4	7391934	A	C	MODIFIER	upstream_gene_variant	NaN	ORP2B	AT4G12460	30	90	0.25	0	171	0	OSBP(oxysterol binding protein)-related protein 2B;(source:Araport11) protein_coding OSBP(OXYSTEROL BINDING PROTEIN)-RELATED PROTEIN 2B (ORP2B) OSBP(OXYSTEROL BINDING PROTEIN)-RELATED PROTEIN 2B (ORP2B)
Chr4	7405963	TAATC	T	MODIFIER	upstream_gene_variant	NaN	AZI1	AT4G12470	93	0	1	136	0	1	Encodes AZI1 (AZELAIC ACID INDUCED 1). Involved in the priming of salicylic acid induction and systemic immunity triggered by pathogen or azelaic acid. Targeting if AZI1 to chloroplasts is increased during SAR induction and that localization requires the PRR domain.It is involved in the uptake and movement of the azelaic acid signal. AZI1 uses a previously undescribed variant of the signal anchor…
Chr4	7406092	TG	T	MODIFIER	upstream_gene_variant	NaN	AZI1	AT4G12470	110	0	1	144	0	1	Encodes AZI1 (AZELAIC ACID INDUCED 1). Involved in the priming of salicylic acid induction and systemic immunity triggered by pathogen or azelaic acid. Targeting if AZI1 to chloroplasts is increased during SAR induction and that localization requires the PRR domain.It is involved in the uptake and movement of the azelaic acid signal. AZI1 uses a previously undescribed variant of the signal anchor…
Chr4	7408745	TCTAA	T	MODIFIER	upstream_gene_variant	NaN	EARLI1	AT4G12480	30	0	1	65	0	1	Encodes a putative lipid transfer protein, vernalization-responsive and cold-induced. It is involved in priming the SAR and ISR responses, specifically in propagating the cell-to-cell mobile signal. The kinases MPK3 (AT3G45640) and MPK6 (AT2G43790) promote the accumulation of AZI1/EARLI1 at plastids during defense priming induction. The kinases MPK3 (AT3G45640) and MPK6 (AT2G43790) promote the ac…
Chr4	7409491	A	AGATGCTCACCCAGATCATCCTAAAATCATTAAGAAACGAAAAACAAAAATGTTAAATGCTTAACTATGACAAATT	MODIFIER	upstream_gene_variant	NaN	EARLI1	AT4G12480	93	0	1	114	0	1	Encodes a putative lipid transfer protein, vernalization-responsive and cold-induced. It is involved in priming the SAR and ISR responses, specifically in propagating the cell-to-cell mobile signal. The kinases MPK3 (AT3G45640) and MPK6 (AT2G43790) promote the accumulation of AZI1/EARLI1 at plastids during defense priming induction. The kinases MPK3 (AT3G45640) and MPK6 (AT2G43790) promote the ac…
Chr4	7410202	A	T	LOW	synonymous_variant	p.Val59Val	AT4G12490	AT4G12490	22	0	1	38	1	0.974359	Encodes a member of the AZI family of lipid transfer proteins. Contains a PRR domain that appears to be required for localization to the chloroplast. protein_coding (AZI3) (AZI3)
Chr4	7410205	A	G	LOW	synonymous_variant	p.Tyr58Tyr	AT4G12490	AT4G12490	22	1	0.956522	38	1	0.974359	Encodes a member of the AZI family of lipid transfer proteins. Contains a PRR domain that appears to be required for localization to the chloroplast. protein_coding (AZI3) (AZI3)
Chr4	7410232	G	A	LOW	synonymous_variant	p.Val49Val	AT4G12490	AT4G12490	21	4	0.84	34	1	0.971429	Encodes a member of the AZI family of lipid transfer proteins. Contains a PRR domain that appears to be required for localization to the chloroplast. protein_coding (AZI3) (AZI3)
Chr4	7410235	C	A	MODERATE	missense_variant	p.Lys48Asn	AT4G12490	AT4G12490	20	4	0.833333	32	1	0.969697	Encodes a member of the AZI family of lipid transfer proteins. Contains a PRR domain that appears to be required for localization to the chloroplast. protein_coding (AZI3) (AZI3)
Chr4	7410237	T	A	HIGH	stop_gained	p.Lys48*	AT4G12490	AT4G12490	20	3	0.869565	33	1	0.970588	Encodes a member of the AZI family of lipid transfer proteins. Contains a PRR domain that appears to be required for localization to the chloroplast. protein_coding (AZI3) (AZI3)
Chr4	7416982	G	GTATA	MODIFIER	upstream_gene_variant	NaN	AT4G12500	AT4G12500	52	0	1	92	0	1	Bifunctional inhibitor/lipid-transfer protein/seed storage 2S albumin superfamily protein;(source:Araport11) protein_coding
Chr4	7417359	AAAACATCAAAAGATAACTT	A	MODIFIER	3_prime_UTR_variant	NaN	AT4G12510	AT4G12510	124	0	1	167	0	1	Encodes a member of the AZI family of lipid transfer proteins. protein_coding (AZI5) (AZI5)
Chr4	7425906	AAATTGTATACTATATTGAAATTTTAAC	A	MODIFIER	upstream_gene_variant	NaN	AT4G12520	AT4G12520	71	0	1	108	0	1	Bifunctional inhibitor/lipid-transfer protein/seed storage 2S albumin superfamily protein;(source:Araport11) protein_coding
Chr4	7427340	C	G	MODIFIER	downstream_gene_variant	NaN	AT4G12530	AT4G12530	112	0	1	0	115	0	Encodes a member of the AZI family of lipid transfer proteins. protein_coding (AZI7) (AZI7)
Chr4	7440471	C	A	MODIFIER	upstream_gene_variant	NaN	CPR30	AT4G12560	126	0	1	0	166	0	Encodes CPR1 (Constitutive Expresser of PR Genes 1, also known as CPR30), a F-Box protein that functions as a negative regulator of defense response and targets resistance proteins. protein_coding CONSTITUTIVE EXPRESSER OF PR GENES 1 (CPR1) CONSTITUTIVE EXPRESSER OF PR GENES 1 (CPR1);CONSTITUTIVE EXPRESSER OF PR GENES 30 (CPR30)
Chr4	7457077	C	A	MODERATE	missense_variant	p.Asn307Lys	RAP74	AT4G12610	28	96	0.225806	0	157	0	transcription initiation factor IIF subunit alpha RAP74;(source:Araport11) protein_coding (RAP74) (ATRAP74); (RAP74)
Chr4	7457078	A	T	MODERATE	missense_variant	p.Thr308Ser	RAP74	AT4G12610	28	96	0.225806	0	159	0	transcription initiation factor IIF subunit alpha RAP74;(source:Araport11) protein_coding (RAP74) (ATRAP74); (RAP74)
Chr4	7480318	T	C	MODIFIER	upstream_gene_variant	NaN	AT4G12690	AT4G12690	23	98	0.190083	0	159	0	DUF868 family protein (DUF868);(source:Araport11) protein_coding
Chr4	7483864	A	G	LOW	synonymous_variant	p.Ile155Ile	AT4G12700	AT4G12700	5	128	0.037594	0	172	0	calcium ion-binding protein;(source:Araport11) protein_coding
Chr4	7508991	G	A	MODERATE	missense_variant	p.Ala408Val	AT4G12770	AT4G12770	19	76	0.2	0	132	0	Negative regulation of growth and endocytosis, most likely as a result of inhibition of the recruitment of clathrin to endocytic pits. protein_coding AUXILIN-LIKE2 (AUXILIN-LIKE2) AUXILIN-LIKE2 (AUXILIN-LIKE2)
Chr4	7521180	A	AAT	MODIFIER	upstream_gene_variant	NaN	AT4G12790	AT4G12790	23	96	0.193277	0	168	0	GPN GTPase involved in selective nuclear import of RNA polymerase II. protein_coding (GPN3) (GPN3)
Chr4	7530536	A	T	MODIFIER	upstream_gene_variant	NaN	AT4G12820	AT4G12820	41	0	1	70	0	1	Member of a family of proteins containing an F-box domain at the N-terminal region and three kelch repeats at the C-terminal region. Involved in BR signaling. Co-suppressed KIB1,2,3,4 lines have a dwarf phenotype and resemble BR receptor mutants. protein_coding (KIB2) (KIB2);F-BOX/DUF295 BRASSICEAE-SPECIFIC 24 (ATFDB24)
Chr4	7530836	A	G	MODIFIER	upstream_gene_variant	NaN	AT4G12820	AT4G12820	118	0	1	152	7	0.955975	Member of a family of proteins containing an F-box domain at the N-terminal region and three kelch repeats at the C-terminal region. Involved in BR signaling. Co-suppressed KIB1,2,3,4 lines have a dwarf phenotype and resemble BR receptor mutants. protein_coding (KIB2) (KIB2);F-BOX/DUF295 BRASSICEAE-SPECIFIC 24 (ATFDB24)
Chr4	7536052	G	GATT	MODIFIER	upstream_gene_variant	NaN	AT4G12840	AT4G12840	106	0	1	146	0	1	GTPase Der (DUF707);(source:Araport11) protein_coding
Chr4	7536285	AT	A	MODIFIER	upstream_gene_variant	NaN	AT4G12840	AT4G12840	113	1	0.991228	154	0	1	GTPase Der (DUF707);(source:Araport11) protein_coding
Chr4	7536351	A	ATT	MODIFIER	upstream_gene_variant	NaN	AT4G12840	AT4G12840	114	0	1	161	0	1	GTPase Der (DUF707);(source:Araport11) protein_coding
Chr4	7536376	CA	C	MODIFIER	upstream_gene_variant	NaN	AT4G12840	AT4G12840	115	0	1	154	0	1	GTPase Der (DUF707);(source:Araport11) protein_coding
Chr4	7536396	T	TA	MODIFIER	upstream_gene_variant	NaN	AT4G12840	AT4G12840	112	0	1	155	0	1	GTPase Der (DUF707);(source:Araport11) protein_coding
Chr4	7536421	AG	A	MODIFIER	upstream_gene_variant	NaN	AT4G12840	AT4G12840	101	14	0.878261	143	10	0.934641	GTPase Der (DUF707);(source:Araport11) protein_coding
Chr4	7540088	A	G	MODIFIER	upstream_gene_variant	NaN	AT4G12840	AT4G12840	29	2	0.935484	60	0	1	GTPase Der (DUF707);(source:Araport11) protein_coding
Chr4	7545303	C	CCA	MODIFIER	5_prime_UTR_variant	NaN	ENODL19	AT4G12880	60	0	1	108	0	1	early nodulin-like protein 19;(source:Araport11) protein_coding EARLY NODULIN-LIKE PROTEIN 19 (ENODL19) (AtENODL19);EARLY NODULIN-LIKE PROTEIN 19 (ENODL19)
Chr4	7545319	A	AT	MODIFIER	5_prime_UTR_variant	NaN	ENODL19	AT4G12880	45	0	1	85	0	1	early nodulin-like protein 19;(source:Araport11) protein_coding EARLY NODULIN-LIKE PROTEIN 19 (ENODL19) (AtENODL19);EARLY NODULIN-LIKE PROTEIN 19 (ENODL19)
Chr4	7547096	CATTTATATATAT	C	MODIFIER	upstream_gene_variant	NaN	ENODL19	AT4G12880	54	0	1	65	0	1	early nodulin-like protein 19;(source:Araport11) protein_coding EARLY NODULIN-LIKE PROTEIN 19 (ENODL19) (AtENODL19);EARLY NODULIN-LIKE PROTEIN 19 (ENODL19)
Chr4	7548379	A	AC	MODIFIER	upstream_gene_variant	NaN	ENODL19	AT4G12880	119	0	1	148	0	1	early nodulin-like protein 19;(source:Araport11) protein_coding EARLY NODULIN-LIKE PROTEIN 19 (ENODL19) (AtENODL19);EARLY NODULIN-LIKE PROTEIN 19 (ENODL19)
Chr4	7548396	A	AT	MODIFIER	upstream_gene_variant	NaN	ENODL19	AT4G12880	119	0	1	144	2	0.986301	early nodulin-like protein 19;(source:Araport11) protein_coding EARLY NODULIN-LIKE PROTEIN 19 (ENODL19) (AtENODL19);EARLY NODULIN-LIKE PROTEIN 19 (ENODL19)
Chr4	7553030	A	T	MODERATE	missense_variant	p.Trp8Arg	SCPL20	AT4G12910	29	91	0.241667	0	163	0	serine carboxypeptidase-like 20;(source:Araport11) protein_coding SERINE CARBOXYPEPTIDASE-LIKE 20 (scpl20) SERINE CARBOXYPEPTIDASE-LIKE 20 (scpl20)
Chr4	7554337	T	A	MODIFIER	upstream_gene_variant	NaN	SCPL20	AT4G12910	27	96	0.219512	0	170	0	serine carboxypeptidase-like 20;(source:Araport11) protein_coding SERINE CARBOXYPEPTIDASE-LIKE 20 (scpl20) SERINE CARBOXYPEPTIDASE-LIKE 20 (scpl20)
Chr4	7555792	T	C	MODIFIER	upstream_gene_variant	NaN	SCPL20	AT4G12910	28	93	0.231405	0	153	0	serine carboxypeptidase-like 20;(source:Araport11) protein_coding SERINE CARBOXYPEPTIDASE-LIKE 20 (scpl20) SERINE CARBOXYPEPTIDASE-LIKE 20 (scpl20)
Chr4	7560883	A	ATTC	MODIFIER	upstream_gene_variant	NaN	AT4G12915	AT4G12915	38	0	1	68	0	1	transposable_element_gene;(source:Araport11);gypsy-like retrotransposon family (Athila), has a 1.4e-20 P-value blast match to GB:CAA57397 Athila ORF 1 (Arabidopsis thaliana);(source:TAIR10) transposable_element_gene
Chr4	7567005	TTA	T	MODIFIER	upstream_gene_variant	NaN	AT4G12917	AT4G12917	102	12	0.894737	73	71	0.506944	other_RNA;(source:Araport11) other_rna
Chr4	7571822	T	C	MODIFIER	upstream_gene_variant	NaN	AT4G12940	AT4G12940	125	0	1	150	4	0.974026	hypothetical protein;(source:Araport11) protein_coding
Chr4	7603470	C	CTT	MODIFIER	upstream_gene_variant	NaN	AT4G13000	AT4G13000	39	0	1	90	0	1	AGC (cAMP-dependent, cGMP-dependent and protein kinase C) kinase family protein;(source:Araport11) protein_coding
Chr4	7605298	T	TGGCTTTGAC	MODIFIER	upstream_gene_variant	NaN	AT4G13030	AT4G13030	74	16	0.822222	112	20	0.848485	P-loop containing nucleoside triphosphate hydrolases superfamily protein;(source:Araport11) protein_coding
Chr4	7605341	T	TA	MODIFIER	upstream_gene_variant	NaN	AT4G13030	AT4G13030	86	0	1	122	0	1	P-loop containing nucleoside triphosphate hydrolases superfamily protein;(source:Araport11) protein_coding
Chr4	7624981	T	C	MODERATE	missense_variant	p.Glu45Gly	RALFL30	AT4G13075	113	0	1	151	0	1	Rapid alkalinization factor (RALF) family protein. Member of a diversely expressed predicted peptide family showing sequence similarity to tobacco Rapid Alkalinization Factor (RALF), and is believed to play an essential role in the physiology of Arabidopsis. Consists of a single exon and is characterized by a conserved C-terminal motif and N-terminal signal peptide. protein_coding RALF-LIKE 30 (R…
Chr4	7629616	G	GT	MODIFIER	upstream_gene_variant	NaN	RALFL30	AT4G13075	115	1	0.991379	104	47	0.688742	Rapid alkalinization factor (RALF) family protein. Member of a diversely expressed predicted peptide family showing sequence similarity to tobacco Rapid Alkalinization Factor (RALF), and is believed to play an essential role in the physiology of Arabidopsis. Consists of a single exon and is characterized by a conserved C-terminal motif and N-terminal signal peptide. protein_coding RALF-LIKE 30 (R…
Chr4	7666642	TTTG	T	MODIFIER	upstream_gene_variant	NaN	CLE44	AT4G13195	48	1	0.979592	85	0	1	Belongs to a large gene family, called CLE for CLAVATA3/ESR-related, encoding small peptides with conserved carboxyl termini. The C-terminal 12 amino acid sequence of CLE44 is identical to that of a dodeca peptide (TDIF, tracheary element differentiation inhibitory factor) isolated from Arabidopsis and functions as a suppressor of plant stem cell differentiation. TDIF sequence is also identical t…
Chr4	7666677	A	C	MODIFIER	upstream_gene_variant	NaN	CLE44	AT4G13195	47	0	1	80	0	1	Belongs to a large gene family, called CLE for CLAVATA3/ESR-related, encoding small peptides with conserved carboxyl termini. The C-terminal 12 amino acid sequence of CLE44 is identical to that of a dodeca peptide (TDIF, tracheary element differentiation inhibitory factor) isolated from Arabidopsis and functions as a suppressor of plant stem cell differentiation. TDIF sequence is also identical t…
Chr4	7687908	C	T	MODIFIER	upstream_gene_variant	NaN	NYC1	AT4G13250	28	99	0.220472	0	167	0	Encodes a chlorophyll b reductase involved in the degradation of chlorophyll b and LHCII (light harvesting complex II). protein_coding NON-YELLOW COLORING 1 (NYC1) NON-YELLOW COLORING 1 (NYC1)
Chr4	7705464	GT	G	MODIFIER	upstream_gene_variant	NaN	AT4G13258	AT4G13258	30	98	0.234375	0	163	0	transposable_element_gene;(source:Araport11);Mutator-like transposase family, has a 2.9e-24 P-value blast match to Q9S9L1 /206-367 Pfam PF03108 MuDR family transposase (MuDr-element domain);(source:TAIR10) transposable_element_gene
Chr4	7709149	G	A	MODIFIER	upstream_gene_variant	NaN	AT4G13264	AT4G13264	30	97	0.23622	0	169	0	transposable_element_gene;(source:Araport11);Mutator-like transposase family, has a 4.3e-23 P-value blast match to Q9S9L1 /206-367 Pfam PF03108 MuDR family transposase (MuDr-element domain);(source:TAIR10) transposable_element_gene
Chr4	7711456	G	A	HIGH	stop_gained	p.Trp131*	AT4G13263	AT4G13263	30	97	0.23622	0	165	0	ECA1 gametogenesis family protein (DUF784);(source:Araport11) protein_coding
Chr4	7731008	CGAAAGGGCGTGG	C	MODERATE	disruptive_inframe_deletion	p.Glu17_Trp20del	AT4G13265	AT4G13265	105	3	0.972222	144	0	1	pre-tRNA tRNA-Leu (anticodon: AAG);(source:Araport11, TAIR10) pre_trna
Chr4	7742269	G	A	MODIFIER	downstream_gene_variant	NaN	AT4G13285	AT4G13285	114	6	0.95	157	0	1	Pseudogene of ATCG00420 pseudogene
Chr4	7759878	T	TTATTCCCCTCCGCCTCC	HIGH	frameshift_variant	p.Thr424fs	LRX3	AT4G13340	17	1	0.944444	37	6	0.860465	Leucine rich extensin protein involved in cell wall biogenesis and organization. Interacts with several members of the RALF family of ligand peptides. protein_coding LEUCINE-RICH REPEAT/EXTENSIN 3 (LRX3) LEUCINE-RICH REPEAT/EXTENSIN 3 (LRX3)
Chr4	7760289	C	T	LOW	synonymous_variant	p.Tyr560Tyr	LRX3	AT4G13340	43	0	1	84	0	1	Leucine rich extensin protein involved in cell wall biogenesis and organization. Interacts with several members of the RALF family of ligand peptides. protein_coding LEUCINE-RICH REPEAT/EXTENSIN 3 (LRX3) LEUCINE-RICH REPEAT/EXTENSIN 3 (LRX3)
Chr4	7761974	A	AGGG	MODIFIER	upstream_gene_variant	NaN	MEE55	AT4G13345	106	0	1	146	0	1	Serinc-domain containing serine and sphingolipid biosynthesis protein;(source:Araport11) protein_coding MATERNAL EFFECT EMBRYO ARREST 55 (MEE55) MATERNAL EFFECT EMBRYO ARREST 55 (MEE55)
Chr4	7781264	T	A	MODIFIER	upstream_gene_variant	NaN	AT4G13370	AT4G13370	128	0	1	132	32	0.804878	Member of a novel, plant specific family of microtubule associated proteins. protein_coding CORTICAL MICROTUBULE DISORDERING3 (CORD3) CORTICAL MICROTUBULE DISORDERING3 (CORD3)
Chr4	7796708	AAT	A	MODIFIER	upstream_gene_variant	NaN	CSLA15	AT4G13410	10	82	0.108696	0	135	0	encodes a gene similar to cellulose synthase protein_coding (ATCSLA15) CELLULOSE SYNTHASE LIKE A15 (CSLA15); (ATCSLA15)
Chr4	7796766	A	AC	MODIFIER	upstream_gene_variant	NaN	CSLA15	AT4G13410	44	0	1	64	1	0.984615	encodes a gene similar to cellulose synthase protein_coding (ATCSLA15) CELLULOSE SYNTHASE LIKE A15 (CSLA15); (ATCSLA15)
Chr4	7808247	T	C	MODIFIER	upstream_gene_variant	NaN	IIL1	AT4G13430	41	8	0.836735	64	6	0.914286	Encodes a methylthioalkylmalate isomerase involved in glucosinolate biosynthesis. protein_coding ISOPROPYL MALATE ISOMERASE LARGE SUBUNIT 1 (IIL1) (ATLEUC1);ISOPROPYL MALATE ISOMERASE LARGE SUBUNIT 1 (IIL1)
Chr4	7808354	T	TC	MODIFIER	upstream_gene_variant	NaN	IIL1	AT4G13430	44	0	1	81	0	1	Encodes a methylthioalkylmalate isomerase involved in glucosinolate biosynthesis. protein_coding ISOPROPYL MALATE ISOMERASE LARGE SUBUNIT 1 (IIL1) (ATLEUC1);ISOPROPYL MALATE ISOMERASE LARGE SUBUNIT 1 (IIL1)
Chr4	7808360	A	AT	MODIFIER	upstream_gene_variant	NaN	IIL1	AT4G13430	44	0	1	85	0	1	Encodes a methylthioalkylmalate isomerase involved in glucosinolate biosynthesis. protein_coding ISOPROPYL MALATE ISOMERASE LARGE SUBUNIT 1 (IIL1) (ATLEUC1);ISOPROPYL MALATE ISOMERASE LARGE SUBUNIT 1 (IIL1)
Chr4	7809791	T	A	MODIFIER	upstream_gene_variant	NaN	IIL1	AT4G13430	28	87	0.243478	0	158	0	Encodes a methylthioalkylmalate isomerase involved in glucosinolate biosynthesis. protein_coding ISOPROPYL MALATE ISOMERASE LARGE SUBUNIT 1 (IIL1) (ATLEUC1);ISOPROPYL MALATE ISOMERASE LARGE SUBUNIT 1 (IIL1)
Chr4	7812180	ATTTTATT	A	MODIFIER	upstream_gene_variant	NaN	IIL1	AT4G13430	99	0	1	127	0	1	Encodes a methylthioalkylmalate isomerase involved in glucosinolate biosynthesis. protein_coding ISOPROPYL MALATE ISOMERASE LARGE SUBUNIT 1 (IIL1) (ATLEUC1);ISOPROPYL MALATE ISOMERASE LARGE SUBUNIT 1 (IIL1)
Chr4	7812189	T	A	MODIFIER	upstream_gene_variant	NaN	IIL1	AT4G13430	99	0	1	128	0	1	Encodes a methylthioalkylmalate isomerase involved in glucosinolate biosynthesis. protein_coding ISOPROPYL MALATE ISOMERASE LARGE SUBUNIT 1 (IIL1) (ATLEUC1);ISOPROPYL MALATE ISOMERASE LARGE SUBUNIT 1 (IIL1)
Chr4	7814824	T	TCATGTGTACA	MODIFIER	downstream_gene_variant	NaN	AT4G13440	AT4G13440	16	1	0.941176	30	1	0.967742	Calcium-binding EF-hand family protein;(source:Araport11) protein_coding
Chr4	7814843	T	TA	MODIFIER	downstream_gene_variant	NaN	AT4G13440	AT4G13440	41	0	1	87	0	1	Calcium-binding EF-hand family protein;(source:Araport11) protein_coding
Chr4	7833611	T	TA	MODIFIER	upstream_gene_variant	NaN	AT4G13470	AT4G13470	85	0	1	118	0	1	transposable_element_gene;(source:Araport11);similar to unknown protein [Arabidopsis thaliana] (TAIR:AT3G24255.1);(source:TAIR10) transposable_element_gene
Chr4	7833693	A	AC	MODIFIER	upstream_gene_variant	NaN	AT4G13470	AT4G13470	109	0	1	139	0	1	transposable_element_gene;(source:Araport11);similar to unknown protein [Arabidopsis thaliana] (TAIR:AT3G24255.1);(source:TAIR10) transposable_element_gene
Chr4	7835970	C	CT	MODIFIER	upstream_gene_variant	NaN	AtMYB79	AT4G13480	20	92	0.178571	0	162	0	Member of the R2R3 factor gene family. protein_coding MYB DOMAIN PROTEIN 79 (MYB79) MYB DOMAIN PROTEIN 79 (AtMYB79);MYB DOMAIN PROTEIN 79 (MYB79)
Chr4	7840925	A	ATGATG	MODIFIER	upstream_gene_variant	NaN	AT4G13490	AT4G13490	94	1	0.989474	133	3	0.977941	RING/U-box superfamily protein;(source:Araport11) protein_coding
Chr4	7851496	CT	C	MODIFIER	downstream_gene_variant	NaN	AT4G13495	AT4G13495	64	0	1	97	0	1	other_RNA;(source:Araport11) other_rna
Chr4	7865684	T	G	MODIFIER	upstream_gene_variant	NaN	AT4G13530	AT4G13530	4	110	0.0350877	0	165	0	transmembrane protein;(source:Araport11) protein_coding
Chr4	7884534	A	T	MODERATE	missense_variant	p.Ile7Leu	HTA4	AT4G13570	134	0	1	0	177	0	Encodes HTA4, a histone H2A protein. The mRNA is cell-to-cell mobile. protein_coding HISTONE H2A 4 (HTA4) HISTONE H2A 4 (HTA4)
Chr4	7886865	A	G	MODIFIER	upstream_gene_variant	NaN	MIR841A	AT4G13564	19	67	0.22093	0	126	0	Encodes a microRNA of unknown function. MicroRNAs are regulatory RNAs with a mature length of ~21-nucleotides that are processed from hairpin precursors by Dicer-like enzymes. MicroRNAs can negatively regulate gene expression by attenuating translation or by directing mRNA cleavage. Mature sequence: UACGAGCCACUUGAAACUGAA miRNA_primary_transcript MICRORNA841A (MIR841A) MICRORNA841A (MIR841A)
Chr4	7889680	C	T	MODIFIER	upstream_gene_variant	NaN	MIR841A	AT4G13564	28	92	0.233333	0	150	0	Encodes a microRNA of unknown function. MicroRNAs are regulatory RNAs with a mature length of ~21-nucleotides that are processed from hairpin precursors by Dicer-like enzymes. MicroRNAs can negatively regulate gene expression by attenuating translation or by directing mRNA cleavage. Mature sequence: UACGAGCCACUUGAAACUGAA miRNA_primary_transcript MICRORNA841A (MIR841A) MICRORNA841A (MIR841A)
Chr4	7896552	A	G	MODIFIER	upstream_gene_variant	NaN	AT4G13575	AT4G13575	31	95	0.246032	0	162	0	hypothetical protein;(source:Araport11) protein_coding
Chr4	7919576	A	T	MODERATE	missense_variant	p.Lys1042Asn	MET3	AT4G13610	31	95	0.246032	0	157	0	DNA (cytosine-5-)-methyltransferase family protein;(source:Araport11) protein_coding MATERNAL EFFECT EMBRYO ARREST 57 (MEE57) MATERNAL EFFECT EMBRYO ARREST 57 (MEE57)
Chr4	7921859	A	G	MODIFIER	upstream_gene_variant	NaN	AT4G13611	AT4G13611	26	97	0.211382	0	166	0	Pseudogene of AT3G56530; ANAC064 (Arabidopsis NAC domain containing protein 64); transcription factor pseudogene
Chr4	7925973	G	GGTCCGAA	MODIFIER	downstream_gene_variant	NaN	MET3	AT4G13610	85	0	1	112	0	1	DNA (cytosine-5-)-methyltransferase family protein;(source:Araport11) protein_coding MATERNAL EFFECT EMBRYO ARREST 57 (MEE57) MATERNAL EFFECT EMBRYO ARREST 57 (MEE57)
Chr4	7925993	AG	A	MODIFIER	downstream_gene_variant	NaN	MET3	AT4G13610	39	7	0.847826	60	9	0.869565	DNA (cytosine-5-)-methyltransferase family protein;(source:Araport11) protein_coding MATERNAL EFFECT EMBRYO ARREST 57 (MEE57) MATERNAL EFFECT EMBRYO ARREST 57 (MEE57)
Chr4	7926225	TATA	T	MODIFIER	downstream_gene_variant	NaN	MET3	AT4G13610	69	12	0.851852	85	22	0.794393	DNA (cytosine-5-)-methyltransferase family protein;(source:Araport11) protein_coding MATERNAL EFFECT EMBRYO ARREST 57 (MEE57) MATERNAL EFFECT EMBRYO ARREST 57 (MEE57)
Chr4	7926233	T	TAA	MODIFIER	downstream_gene_variant	NaN	AT4G13611	AT4G13611	68	29	0.701031	87	45	0.659091	Pseudogene of AT3G56530; ANAC064 (Arabidopsis NAC domain containing protein 64); transcription factor pseudogene
Chr4	7926288	A	AGG	MODIFIER	downstream_gene_variant	NaN	AT4G13611	AT4G13611	80	0	1	101	0	1	Pseudogene of AT3G56530; ANAC064 (Arabidopsis NAC domain containing protein 64); transcription factor pseudogene
Chr4	7938659	A	ATTG	MODIFIER	upstream_gene_variant	NaN	AT4G13630	AT4G13630	10	37	0.212766	0	69	0	zein-binding protein (Protein of unknown function, DUF593);(source:Araport11) protein_coding (MYOB13) (MYOB13)
Chr4	7938714	A	G	MODIFIER	upstream_gene_variant	NaN	AT4G13630	AT4G13630	33	0	1	66	2	0.970588	zein-binding protein (Protein of unknown function, DUF593);(source:Araport11) protein_coding (MYOB13) (MYOB13)
Chr4	7952923	T	TTATCGATATTTTCCCTTAC	MODIFIER	upstream_gene_variant	NaN	AT4G13680	AT4G13680	39	12	0.764706	65	19	0.77381	hypothetical protein (DUF295);(source:Araport11) protein_coding DUF295 ORGANELLAR B 3 (ATDOB3) DUF295 ORGANELLAR B 3 (ATDOB3)
Chr4	7954216	T	G	MODIFIER	upstream_gene_variant	NaN	AT4G13680	AT4G13680	26	101	0.204724	0	167	0	hypothetical protein (DUF295);(source:Araport11) protein_coding DUF295 ORGANELLAR B 3 (ATDOB3) DUF295 ORGANELLAR B 3 (ATDOB3)
Chr4	7955428	T	TTTTTCGTC	MODIFIER	5_prime_UTR_variant	NaN	AT4G13690	AT4G13690	78	3	0.962963	114	3	0.974359	RNA-binding protein;(source:Araport11) protein_coding
Chr4	7955465	TTAA	T	MODIFIER	5_prime_UTR_variant	NaN	AT4G13690	AT4G13690	59	0	1	96	0	1	RNA-binding protein;(source:Araport11) protein_coding
Chr4	7962368	T	TGTTAAC	MODIFIER	upstream_gene_variant	NaN	ATPAP23	AT4G13700	3	120	0.0243902	0	167	0	purple acid phosphatase 23;(source:Araport11) protein_coding PURPLE ACID PHOSPHATASE 23 (PAP23) PURPLE ACID PHOSPHATASE 23 (PAP23); (ATPAP23)
Chr4	7974800	A	AACT	MODIFIER	upstream_gene_variant	NaN	NOV	AT4G13750	124	0	1	164	0	1	Encodes NO VEIN (NOV), a plant-specific nuclear factor required for leaf vascular development, cellular patterning and stem cell maintenance in the root meristem, as well as for cotyledon outgrowth and separation. nov mutations affect many aspects of auxin-dependent development without directly affecting auxin perception. protein_coding NO VEIN (NOV) EMBRYO DEFECTIVE 2597 (EMB2597);NO VEIN (NOV)
Chr4	8005138	C	CA	HIGH	frameshift_variant	p.Cys717fs	AtRLP47	AT4G13810	44	0	1	73	0	1	receptor like protein 47;(source:Araport11) protein_coding RECEPTOR LIKE PROTEIN 47 (RLP47) RECEPTOR LIKE PROTEIN 47 (AtRLP47);RECEPTOR LIKE PROTEIN 47 (RLP47)
Chr4	8005144	AC	A	HIGH	frameshift_variant	p.Val715fs	AtRLP47	AT4G13810	54	0	1	86	0	1	receptor like protein 47;(source:Araport11) protein_coding RECEPTOR LIKE PROTEIN 47 (RLP47) RECEPTOR LIKE PROTEIN 47 (AtRLP47);RECEPTOR LIKE PROTEIN 47 (RLP47)
Chr4	8006071	T	C	MODERATE	missense_variant	p.Asn406Ser	AtRLP47	AT4G13810	39	0	1	66	0	1	receptor like protein 47;(source:Araport11) protein_coding RECEPTOR LIKE PROTEIN 47 (RLP47) RECEPTOR LIKE PROTEIN 47 (AtRLP47);RECEPTOR LIKE PROTEIN 47 (RLP47)
Chr4	8010637	C	CGA	HIGH	frameshift_variant	p.Val20fs	AT4G13820	AT4G13820	109	1	0.990909	144	2	0.986301	Leucine-rich repeat (LRR) family protein;(source:Araport11) protein_coding
Chr4	8010639	AGT	A	HIGH	frameshift_variant	p.Lys18fs	AT4G13820	AT4G13820	109	1	0.990909	144	2	0.986301	Leucine-rich repeat (LRR) family protein;(source:Araport11) protein_coding
Chr4	8020150	G	GAT	MODIFIER	upstream_gene_variant	NaN	CER26	AT4G13840	110	0	1	86	48	0.641791	HXXXD-type acyl-transferase family protein;(source:Araport11) protein_coding ECERIFERUM 26 (CER26) ECERIFERUM 26 (CER26)
Chr4	8022230	G	GT	MODIFIER	3_prime_UTR_variant	NaN	RBG2	AT4G13850	70	0	1	116	0	1	Encodes a glycine-rich RNA-binding protein. Gene expression is induced by cold. protein_coding RNA-BINDING GLYCINE-RICH PROTEIN A5 (RBGA5) GLYCINE-RICH RNA-BINDING PROTEIN 2 (ATGRP2);GLYCINE-RICH RNA-BINDING PROTEIN 2 (GR-RBP2);GLYCINE RICH PROTEIN 2 (GRP2);RNA-BINDING GLYCINE-RICH PROTEIN A5 (RBGA5)
Chr4	8022286	CA	C	MODIFIER	upstream_gene_variant	NaN	AT4G13860	AT4G13860	97	1	0.989796	143	2	0.986207	RNA-binding (RRM/RBD/RNP motifs) family protein;(source:Araport11) protein_coding
Chr4	8022309	C	A	MODIFIER	upstream_gene_variant	NaN	AT4G13860	AT4G13860	128	0	1	167	0	1	RNA-binding (RRM/RBD/RNP motifs) family protein;(source:Araport11) protein_coding
Chr4	8022330	T	TTTC	MODIFIER	upstream_gene_variant	NaN	AT4G13860	AT4G13860	138	3	0.978723	174	8	0.956044	RNA-binding (RRM/RBD/RNP motifs) family protein;(source:Araport11) protein_coding
Chr4	8024102	A	C	MODERATE	missense_variant	p.Asp223Glu	WEX	AT4G13870	128	0	1	152	20	0.883721	Encodes a protein with homology to the exonuclease domain of hWRN-p of human protein Werner Syndrome Exonuclease (WEX). Forms a complex with the heterodimeric factor Ku. The interaction with KU stimulates WEX exonuclease activity. protein_coding WERNER SYNDROME-LIKE EXONUCLEASE (WRNEXO) WERNER SYNDROME-LIKE EXONUCLEASE (WRNEXO)
Chr4	8024579	C	CAATGTAGCATATGA	MODIFIER	upstream_gene_variant	NaN	AtRLP48	AT4G13880	27	0	1	47	0	1	receptor like protein 48;(source:Araport11) protein_coding RECEPTOR LIKE PROTEIN 48 (RLP48) RECEPTOR LIKE PROTEIN 48 (RLP48);RECEPTOR LIKE PROTEIN 48 (AtRLP48)
Chr4	8024671	CA	C	MODIFIER	upstream_gene_variant	NaN	AtRLP48	AT4G13880	34	0	1	65	0	1	receptor like protein 48;(source:Araport11) protein_coding RECEPTOR LIKE PROTEIN 48 (RLP48) RECEPTOR LIKE PROTEIN 48 (RLP48);RECEPTOR LIKE PROTEIN 48 (AtRLP48)
Chr4	8046355	G	GAGAAGAAGAAGAAAA	MODERATE	conservative_inframe_insertion	p.Glu836_Asp837insLysGluGluGluGlu	AtRLP50	AT4G13920	109	2	0.981982	150	0	1	receptor like protein 50;(source:Araport11) protein_coding RECEPTOR LIKE PROTEIN 50 (RLP50) RECEPTOR LIKE PROTEIN 50 (AtRLP50);RECEPTOR LIKE PROTEIN 50 (RLP50)
Chr4	8047804	G	GA	MODIFIER	3_prime_UTR_variant	NaN	SHM4	AT4G13930	32	0	1	47	0	1	Encodes a serine hydroxymethyltransferase maximally expressed in root protein_coding SERINE HYDROXYMETHYLTRANSFERASE 4 (SHM4) SERINE HYDROXYMETHYLTRANSFERASE 4 (SHM4)
Chr4	8065808	T	TTTTCTTTTTGTTC	MODIFIER	upstream_gene_variant	NaN	AT4G13960	AT4G13960	89	0	1	112	3	0.973913	F-box/RNI-like superfamily protein;(source:Araport11) protein_coding
Chr4	8082561	A	AT	MODIFIER	upstream_gene_variant	NaN	HSFA5	AT4G13980	55	0	1	89	0	1	member of Heat Stress Transcription Factor (Hsf) family protein_coding (AT-HSFA5) (AT-HSFA5);HEAT SHOCK TRANSCRIPTION FACTOR A5 (HSFA5)
Chr4	8082852	T	TATAGAACTA	MODIFIER	upstream_gene_variant	NaN	HSFA5	AT4G13980	121	0	1	160	0	1	member of Heat Stress Transcription Factor (Hsf) family protein_coding (AT-HSFA5) (AT-HSFA5);HEAT SHOCK TRANSCRIPTION FACTOR A5 (HSFA5)
Chr4	8089420	TA	T	MODIFIER	upstream_gene_variant	NaN	AT4G14000	AT4G14000	93	5	0.94898	130	2	0.984848	Putative methyltransferase family protein;(source:Araport11) protein_coding
Chr4	8102569	T	TTTTA	MODIFIER	upstream_gene_variant	NaN	SBP1	AT4G14030	68	0	1	96	0	1	selenium-binding protein 1;(source:Araport11) protein_coding SELENIUM-BINDING PROTEIN 1 (SBP1) (ATSBP1);SELENIUM-BINDING PROTEIN 1 (SBP1)
Chr4	8106959	TAAAA	T	MODIFIER	upstream_gene_variant	NaN	SBP2	AT4G14040	27	0	1	53	3	0.946429	selenium-binding protein 2;(source:Araport11) protein_coding SELENIUM-BINDING PROTEIN 2 (SBP2) SELENIUM-BINDING PROTEIN 2 (SBP2);EMBRYO SAC DEVELOPMENT ARREST 38 (EDA38)
Chr4	8107103	A	AT	MODIFIER	upstream_gene_variant	NaN	SBP2	AT4G14040	22	0	1	36	0	1	selenium-binding protein 2;(source:Araport11) protein_coding SELENIUM-BINDING PROTEIN 2 (SBP2) SELENIUM-BINDING PROTEIN 2 (SBP2);EMBRYO SAC DEVELOPMENT ARREST 38 (EDA38)
Chr4	8109063	A	AGAAAT	MODIFIER	upstream_gene_variant	NaN	PCMP-H13	AT4G14050	127	0	1	165	0	1	Pentatricopeptide repeat (PPR) superfamily protein;(source:Araport11) protein_coding MITOCHONDRIAL EDITING FACTOR 35 (MEF35) MITOCHONDRIAL EDITING FACTOR 35 (MEF35)
Chr4	8109084	ACAT	A	MODIFIER	upstream_gene_variant	NaN	PCMP-H13	AT4G14050	125	10	0.925926	166	7	0.959538	Pentatricopeptide repeat (PPR) superfamily protein;(source:Araport11) protein_coding MITOCHONDRIAL EDITING FACTOR 35 (MEF35) MITOCHONDRIAL EDITING FACTOR 35 (MEF35)
Chr4	8109095	A	ATCTCT	MODIFIER	upstream_gene_variant	NaN	PCMP-H13	AT4G14050	125	10	0.925926	167	6	0.965318	Pentatricopeptide repeat (PPR) superfamily protein;(source:Araport11) protein_coding MITOCHONDRIAL EDITING FACTOR 35 (MEF35) MITOCHONDRIAL EDITING FACTOR 35 (MEF35)
Chr4	8109111	A	AG	MODIFIER	upstream_gene_variant	NaN	PCMP-H13	AT4G14050	124	12	0.911765	163	8	0.953216	Pentatricopeptide repeat (PPR) superfamily protein;(source:Araport11) protein_coding MITOCHONDRIAL EDITING FACTOR 35 (MEF35) MITOCHONDRIAL EDITING FACTOR 35 (MEF35)
Chr4	8110829	A	ACCAGACCAAAATGGAGGAGTTAAG	MODIFIER	downstream_gene_variant	NaN	AT4G14060	AT4G14060	107	0	1	145	1	0.993151	Polyketide cyclase/dehydrase and lipid transport superfamily protein;(source:Araport11) protein_coding
Chr4	8110839	A	AAGGTCT	MODIFIER	downstream_gene_variant	NaN	AT4G14060	AT4G14060	75	0	1	129	1	0.992308	Polyketide cyclase/dehydrase and lipid transport superfamily protein;(source:Araport11) protein_coding
Chr4	8111019	C	CA	MODIFIER	downstream_gene_variant	NaN	AT4G14060	AT4G14060	101	0	1	139	0	1	Polyketide cyclase/dehydrase and lipid transport superfamily protein;(source:Araport11) protein_coding
Chr4	8120210	GA	G	MODIFIER	upstream_gene_variant	NaN	AAE15	AT4G14070	134	0	1	0	177	0	Plastidic acyl activating enzyme involved in the elongation of exogenous medium-chain fatty acids to 16- and 18-carbon fatty acids. protein_coding ACYL-ACTIVATING ENZYME 15 (AAE15) ACYL-ACTIVATING ENZYME 15 (AAE15)
Chr4	8141833	C	T	MODIFIER	upstream_gene_variant	NaN	XTH15	AT4G14130	40	91	0.305344	0	168	0	xyloglucan endotransglycosylase-related protein (XTR7) protein_coding XYLOGLUCAN ENDOTRANSGLUCOSYLASE/HYDROLASE 15 (XTH15) XYLOGLUCAN ENDOTRANSGLUCOSYLASE/HYDROLASE 15 (XTH15);XYLOGLUCAN ENDOTRANSGLYCOSYLASE 7 (XTR7)
Chr4	8143094	A	G	MODIFIER	upstream_gene_variant	NaN	XTH15	AT4G14130	88	26	0.77193	177	0	1	xyloglucan endotransglycosylase-related protein (XTR7) protein_coding XYLOGLUCAN ENDOTRANSGLUCOSYLASE/HYDROLASE 15 (XTH15) XYLOGLUCAN ENDOTRANSGLUCOSYLASE/HYDROLASE 15 (XTH15);XYLOGLUCAN ENDOTRANSGLYCOSYLASE 7 (XTR7)
Chr4	8167351	G	A	MODIFIER	upstream_gene_variant	NaN	KIN12A	AT4G14150	21	86	0.196262	0	137	0	Microtubule motor kinesin PAKRP1/Kinesin-12A. Together with PAKRP1L/Kinesin-12B, serve as linkers of the plus ends of antiparallel microtubules in the phragmoplast. protein_coding PHRAGMOPLAST-ASSOCIATED KINESIN-RELATED PROTEIN 1 (PAKRP1) PHRAGMOPLAST-ASSOCIATED KINESIN-RELATED PROTEIN 1 (PAKRP1); (PAKRP1); (KINESIN-12A)
Chr4	8189473	A	ATT	MODIFIER	upstream_gene_variant	NaN	AT4G14190	AT4G14190	120	0	1	152	0	1	Pentatricopeptide repeat (PPR) superfamily protein;(source:Araport11) protein_coding
Chr4	8189905	CA	C	MODIFIER	upstream_gene_variant	NaN	AT4G14190	AT4G14190	96	0	1	91	40	0.694656	Pentatricopeptide repeat (PPR) superfamily protein;(source:Araport11) protein_coding
Chr4	8208291	AG	A	MODIFIER	upstream_gene_variant	NaN	CBSDUF1	AT4G14240	86	0	1	119	0	1	CBS domain protein with a domain protein (DUF21);(source:Araport11) protein_coding
Chr4	8260939	T	TCTAC	MODIFIER	upstream_gene_variant	NaN	AT4G14350	AT4G14350	68	0	1	94	0	1	AGC (cAMP-dependent, cGMP-dependent and protein kinase C) kinase family protein;(source:Araport11) protein_coding NUCLEAR DBF2-RELATED 1 (NDR1) NUCLEAR DBF2-RELATED 1 (NDR1)
Chr4	8260955	T	TA	MODIFIER	upstream_gene_variant	NaN	AT4G14350	AT4G14350	56	0	1	80	2	0.97561	AGC (cAMP-dependent, cGMP-dependent and protein kinase C) kinase family protein;(source:Araport11) protein_coding NUCLEAR DBF2-RELATED 1 (NDR1) NUCLEAR DBF2-RELATED 1 (NDR1)
Chr4	8261354	A	AG	MODIFIER	upstream_gene_variant	NaN	AT4G14350	AT4G14350	97	0	1	136	0	1	AGC (cAMP-dependent, cGMP-dependent and protein kinase C) kinase family protein;(source:Araport11) protein_coding NUCLEAR DBF2-RELATED 1 (NDR1) NUCLEAR DBF2-RELATED 1 (NDR1)
Chr4	8261355	ATC	A	MODIFIER	upstream_gene_variant	NaN	AT4G14350	AT4G14350	97	0	1	136	0	1	AGC (cAMP-dependent, cGMP-dependent and protein kinase C) kinase family protein;(source:Araport11) protein_coding NUCLEAR DBF2-RELATED 1 (NDR1) NUCLEAR DBF2-RELATED 1 (NDR1)
Chr4	8263815	A	ACAC	MODIFIER	upstream_gene_variant	NaN	AT4G14350	AT4G14350	45	0	1	60	0	1	AGC (cAMP-dependent, cGMP-dependent and protein kinase C) kinase family protein;(source:Araport11) protein_coding NUCLEAR DBF2-RELATED 1 (NDR1) NUCLEAR DBF2-RELATED 1 (NDR1)
Chr4	8263816	AAT	A	MODIFIER	upstream_gene_variant	NaN	AT4G14350	AT4G14350	44	0	1	59	1	0.983333	AGC (cAMP-dependent, cGMP-dependent and protein kinase C) kinase family protein;(source:Araport11) protein_coding NUCLEAR DBF2-RELATED 1 (NDR1) NUCLEAR DBF2-RELATED 1 (NDR1)
Chr4	8266947	G	GGACCATAAAAATTAA	MODIFIER	upstream_gene_variant	NaN	AT4G14358	AT4G14358	51	0	1	93	1	0.989362	high affinity nitrate transporter;(source:Araport11) protein_coding
Chr4	8274378	CTGGTGGT	C	HIGH	frameshift_variant	p.Asn1072fs	AT4G14368	AT4G14368	129	3	0.977273	160	10	0.941176	Regulator of chromosome condensation (RCC1) family protein;(source:Araport11) protein_coding
Chr4	8274388	AGGTTGAGTTGGTGTAGGAACTGAATCAGAAGCTGG	A	HIGH	frameshift_variant	p.Leu1061fs	AT4G14368	AT4G14368	128	3	0.977099	160	8	0.952381	Regulator of chromosome condensation (RCC1) family protein;(source:Araport11) protein_coding
Chr4	8284213	CTCGT	C	MODIFIER	upstream_gene_variant	NaN	AT4G14370	AT4G14370	80	0	1	119	0	1	Disease resistance protein (TIR-NBS-LRR class) family;(source:Araport11) protein_coding
Chr4	8286731	A	AAC	MODIFIER	3_prime_UTR_variant	NaN	AT4G14380	AT4G14380	125	0	1	0	116	0	cotton fiber protein;(source:Araport11) protein_coding
Chr4	8319676	TA	T	MODIFIER	upstream_gene_variant	NaN	AHL20	AT4G14465	129	2	0.984733	167	3	0.982353	AT-hook protein. Overexpression results in early flowering in short and long days. protein_coding AT-HOOK MOTIF NUCLEAR-LOCALIZED PROTEIN 20 (AHL20) AT-HOOK MOTIF NUCLEAR-LOCALIZED PROTEIN 20 (AHL20)
Chr4	8319678	TA	T	MODIFIER	upstream_gene_variant	NaN	AHL20	AT4G14465	130	3	0.977444	166	4	0.976471	AT-hook protein. Overexpression results in early flowering in short and long days. protein_coding AT-HOOK MOTIF NUCLEAR-LOCALIZED PROTEIN 20 (AHL20) AT-HOOK MOTIF NUCLEAR-LOCALIZED PROTEIN 20 (AHL20)
Chr4	8319708	A	AAAT	MODIFIER	upstream_gene_variant	NaN	AHL20	AT4G14465	126	0	1	171	0	1	AT-hook protein. Overexpression results in early flowering in short and long days. protein_coding AT-HOOK MOTIF NUCLEAR-LOCALIZED PROTEIN 20 (AHL20) AT-HOOK MOTIF NUCLEAR-LOCALIZED PROTEIN 20 (AHL20)
Chr4	8319756	G	GT	MODIFIER	upstream_gene_variant	NaN	AHL20	AT4G14465	123	0	1	160	0	1	AT-hook protein. Overexpression results in early flowering in short and long days. protein_coding AT-HOOK MOTIF NUCLEAR-LOCALIZED PROTEIN 20 (AHL20) AT-HOOK MOTIF NUCLEAR-LOCALIZED PROTEIN 20 (AHL20)
Chr4	8319772	TTA	T	MODIFIER	upstream_gene_variant	NaN	AHL20	AT4G14465	122	0	1	158	3	0.981366	AT-hook protein. Overexpression results in early flowering in short and long days. protein_coding AT-HOOK MOTIF NUCLEAR-LOCALIZED PROTEIN 20 (AHL20) AT-HOOK MOTIF NUCLEAR-LOCALIZED PROTEIN 20 (AHL20)
Chr4	8323287	A	AT	MODIFIER	upstream_gene_variant	NaN	AT4G14470	AT4G14470	43	0	1	90	0	1	transposable_element_gene;(source:Araport11);non-LTR retrotransposon family (LINE), has a 2.1e-25 P-value blast match to GB:AAB41224 ORF2 (LINE-element) (Rattus norvegicus);(source:TAIR10) transposable_element_gene
Chr4	8347054	TATA	T	MODIFIER	upstream_gene_variant	NaN	AT4G14530	AT4G14530	96	0	1	127	0	1	agamous-like MADS-box protein;(source:Araport11) protein_coding
Chr4	8348365	T	TAA	MODIFIER	3_prime_UTR_variant	NaN	IAA14	AT4G14550	39	0	1	61	0	1	IAA14 is a member of the Aux/IAA protein family. Involved in lateral root development. Gain of function mutation decreases auxin-inducible gene expression. Protein is localized to the nucleus. Expressed in stele and root tip epidermis. Functions as a negative regulator of ARF7/19. protein_coding INDOLE-3-ACETIC ACID INDUCIBLE 14 (IAA14) SOLITARY ROOT (SLR);INDOLE-3-ACETIC ACID INDUCIBLE 14 (IAA14)
Chr4	8348402	A	ATGAT	MODIFIER	3_prime_UTR_variant	NaN	IAA14	AT4G14550	45	0	1	81	0	1	IAA14 is a member of the Aux/IAA protein family. Involved in lateral root development. Gain of function mutation decreases auxin-inducible gene expression. Protein is localized to the nucleus. Expressed in stele and root tip epidermis. Functions as a negative regulator of ARF7/19. protein_coding INDOLE-3-ACETIC ACID INDUCIBLE 14 (IAA14) SOLITARY ROOT (SLR);INDOLE-3-ACETIC ACID INDUCIBLE 14 (IAA14)
Chr4	8367073	G	GT	MODIFIER	downstream_gene_variant	NaN	AT4G14570	AT4G14570	76	0	1	117	0	1	Encodes an acylamino acid-releasing enzyme (AARE) catalyzing the N-terminal hydrolysis of N[alpha]-acylpeptides to release N[alpha]-acylated amino acids The mRNA is cell-to-cell mobile. protein_coding ACYLAMINO ACID-RELEASING ENZYME (AARE) ACYLAMINO ACID-RELEASING ENZYME (AARE); (AtAARE)
Chr4	8372523	A	AT	MODIFIER	upstream_gene_variant	NaN	CIPK4	AT4G14580	104	5	0.954128	165	0	1	CBL-interacting protein kinase protein_coding CBL-INTERACTING PROTEIN KINASE 4 (CIPK4) SNF1-RELATED PROTEIN KINASE 3.3 (SnRK3.3);CBL-INTERACTING PROTEIN KINASE 4 (CIPK4)
Chr4	8377315	TGAGA	T	MODIFIER	upstream_gene_variant	NaN	AT4G14605	AT4G14605	109	0	1	151	0	1	Encodes a putative mitochondrial transcription termination factor whose mutation results in plants that exhibit altered chloroplast morphology and plant growth, and reduced pigmentation of cotyledons, leaves, stems and sepals. protein_coding MTERF DEFECTIVE IN ARABIDOPSIS1 (MDA1) MTERF DEFECTIVE IN ARABIDOPSIS1 (MDA1)
Chr4	8377768	C	CT	MODIFIER	upstream_gene_variant	NaN	AT4G14605	AT4G14605	121	0	1	163	0	1	Encodes a putative mitochondrial transcription termination factor whose mutation results in plants that exhibit altered chloroplast morphology and plant growth, and reduced pigmentation of cotyledons, leaves, stems and sepals. protein_coding MTERF DEFECTIVE IN ARABIDOPSIS1 (MDA1) MTERF DEFECTIVE IN ARABIDOPSIS1 (MDA1)
Chr4	8392161	G	GATAT	MODIFIER	upstream_gene_variant	NaN	AT4G14620	AT4G14620	65	0	1	97	0	1	hypothetical protein (DUF506);(source:Araport11) protein_coding
Chr4	8393734	TCAGCC	T	MODIFIER	3_prime_UTR_variant	NaN	GLP9	AT4G14630	130	1	0.992366	169	2	0.988304	germin-like protein with N-terminal signal sequence that may target it to the vacuole, plasma membrane and/or outside the cell. The mRNA is cell-to-cell mobile. protein_coding GERMIN-LIKE PROTEIN 9 (GLP9) GERMIN-LIKE PROTEIN 9 (GLP9)
Chr4	8394104	T	TCTAAAGGTAAA	MODIFIER	upstream_gene_variant	NaN	AT4G14620	AT4G14620	45	19	0.703125	80	10	0.888889	hypothetical protein (DUF506);(source:Araport11) protein_coding
Chr4	8397757	CT	C	MODIFIER	5_prime_UTR_variant	NaN	CML8	AT4G14640	118	0	1	83	78	0.515528	encodes a divergent member of calmodulin, which is an EF-hand family of Ca2+-binding proteins. This gene is expressed in leaves, flowers and siliques. The gene functionally complements yeast calmodulin 1 (CAM1). Also the protein does not form formed a complex with a basic amphiphilic helical peptide in the presence of Ca2+ in vitro. Authors suggest that this gene may represent a Ca2+-binding sens…
Chr4	8400728	AG	A	MODIFIER	3_prime_UTR_variant	NaN	AT4G14650	AT4G14650	130	0	1	157	4	0.975155	hypothetical protein;(source:Araport11) protein_coding
Chr4	8404421	C	T	MODIFIER	upstream_gene_variant	NaN	AT4G14650	AT4G14650	32	95	0.251969	0	158	0	hypothetical protein;(source:Araport11) protein_coding
Chr4	8438537	C	T	MODIFIER	upstream_gene_variant	NaN	TIFY4B	AT4G14720	32	101	0.240602	0	175	0	PPD2 (and its paralog, PPD1) encode plant-specific putative DNA-binding proteins. Deletion of the PPD locus increases leaf lamina size and results in dome-shaped rather than flat leaves. Siliques are also altered in shape because of extra lamina growth. protein_coding (PPD2) PEAPOD 2 (PPD2); (TIFY4B); (PPD2)
Chr4	8443594	G	A	MODIFIER	upstream_gene_variant	NaN	AT4G14730	AT4G14730	28	4	0.875	60	6	0.909091	Stress induced membrane protein. Mutants show enhanced cell death under stress. protein_coding LIFEGUARD 1 (LFG1) (ATLFG1);GOLGI ANTIAPOPTOTIC PROTEIN 1 (GAAP1);LIFEGUARD 1 (LFG1)
Chr4	8491221	A	T	MODIFIER	upstream_gene_variant	NaN	AT4G14780	AT4G14780	108	0	1	140	4	0.972222	Protein kinase superfamily protein;(source:Araport11) protein_coding
Chr4	8507522	T	A	MODERATE	missense_variant	p.Val53Glu	AT4G14819	AT4G14819	29	88	0.247863	0	144	0	hypothetical protein (DUF1677);(source:Araport11) protein_coding
Chr4	8510203	AC	A	MODIFIER	upstream_gene_variant	NaN	PCMP-H3	AT4G14820	116	13	0.899225	171	0	1	Pentatricopeptide repeat (PPR) superfamily protein;(source:Araport11) protein_coding
Chr4	8521653	T	TA	MODIFIER	3_prime_UTR_variant	NaN	FRL4B	AT4G14900	47	0	1	101	0	1	FRIGIDA-like protein;(source:Araport11) protein_coding
Chr4	8536197	G	GA	MODIFIER	upstream_gene_variant	NaN	AT4G14920	AT4G14920	68	0	1	104	0	1	Acyl-CoA N-acyltransferase with RING/FYVE/PHD-type zinc finger protein;(source:Araport11) protein_coding
Chr4	8537483	TC	T	MODIFIER	upstream_gene_variant	NaN	AT4G14920	AT4G14920	28	0	1	54	0	1	Acyl-CoA N-acyltransferase with RING/FYVE/PHD-type zinc finger protein;(source:Araport11) protein_coding
Chr4	8537619	A	ACC	MODIFIER	upstream_gene_variant	NaN	AT4G14920	AT4G14920	64	0	1	85	0	1	Acyl-CoA N-acyltransferase with RING/FYVE/PHD-type zinc finger protein;(source:Araport11) protein_coding
Chr4	8537630	G	GTT	MODIFIER	upstream_gene_variant	NaN	AT4G14920	AT4G14920	66	0	1	89	0	1	Acyl-CoA N-acyltransferase with RING/FYVE/PHD-type zinc finger protein;(source:Araport11) protein_coding
Chr4	8571540	C	T	MODIFIER	upstream_gene_variant	NaN	AT4G14990	AT4G14990	12	66	0.153846	0	106	0	Topoisomerase II-associated protein PAT1;(source:Araport11) protein_coding PAT1 HOMOLOG 2 (PAT1H2) (PATH2); (ATPAT1H2);PAT1 HOMOLOG 2 (PAT1H2)
Chr4	8596472	T	A	LOW	splice_region_variant&intron_variant	NaN	AT4G15056	AT4G15056	28	86	0.245614	0	166	0	hypothetical protein;(source:Araport11) protein_coding
Chr4	8612929	A	AAT	MODIFIER	upstream_gene_variant	NaN	PAT19	AT4G15080	4	118	0.0327869	0	141	0	DHHC-type zinc finger family protein;(source:Araport11) protein_coding
Chr4	8640621	AT	A	MODIFIER	upstream_gene_variant	NaN	AT4G15140	AT4G15140	60	0	1	101	0	1	hypothetical protein;(source:Araport11) protein_coding
Chr4	8648656	G	GT	MODIFIER	upstream_gene_variant	NaN	PAC2	AT4G15165	54	0	1	100	0	1	N-terminal nucleophile aminohydrolases (Ntn hydrolases) superfamily protein;(source:Araport11) protein_coding
Chr4	8651428	GAA	G	MODIFIER	5_prime_UTR_variant	NaN	ATXR3	AT4G15180	32	0	1	63	0	1	Encodes SET domain containing protein that acts redundantly with ATX4/5 to regulate histone H3-K4 methylation. protein_coding SET DOMAIN PROTEIN 2 (SDG2) (ATXR3);SET DOMAIN PROTEIN 2 (SDG2)
Chr4	8666215	TGG	T	MODIFIER	upstream_gene_variant	NaN	FH3	AT4G15200	121	0	1	160	0	1	Actin nucleation factor that directs the formation of actin cables in pollen tubes. Involved in cytoplasmic streaming and polarized growth in pollen tubes. protein_coding FORMIN 3 (FH3) FORMIN 3 (FH3);FORMIN 3 (AFH3)
Chr4	8666220	A	AAAATAATGCTACAG	MODIFIER	upstream_gene_variant	NaN	FH3	AT4G15200	127	0	1	170	0	1	Actin nucleation factor that directs the formation of actin cables in pollen tubes. Involved in cytoplasmic streaming and polarized growth in pollen tubes. protein_coding FORMIN 3 (FH3) FORMIN 3 (FH3);FORMIN 3 (AFH3)
Chr4	8666223	T	TAA	MODIFIER	upstream_gene_variant	NaN	FH3	AT4G15200	116	0	1	165	0	1	Actin nucleation factor that directs the formation of actin cables in pollen tubes. Involved in cytoplasmic streaming and polarized growth in pollen tubes. protein_coding FORMIN 3 (FH3) FORMIN 3 (FH3);FORMIN 3 (AFH3)
Chr4	8670105	TAGAG	T	MODIFIER	upstream_gene_variant	NaN	FH3	AT4G15200	129	3	0.977273	0	175	0	Actin nucleation factor that directs the formation of actin cables in pollen tubes. Involved in cytoplasmic streaming and polarized growth in pollen tubes. protein_coding FORMIN 3 (FH3) FORMIN 3 (FH3);FORMIN 3 (AFH3)
Chr4	8686593	A	C	MODIFIER	upstream_gene_variant	NaN	AT4G15233	AT4G15233	27	97	0.217742	0	166	0	ABC-2 and Plant PDR ABC-type transporter family protein;(source:Araport11) protein_coding ATP-BINDING CASSETTE G42 (ABCG42) ATP-BINDING CASSETTE G42 (ABCG42)
Chr4	8687117	A	C	MODIFIER	upstream_gene_variant	NaN	AT4G15233	AT4G15233	27	81	0.25	0	126	0	ABC-2 and Plant PDR ABC-type transporter family protein;(source:Araport11) protein_coding ATP-BINDING CASSETTE G42 (ABCG42) ATP-BINDING CASSETTE G42 (ABCG42)
Chr4	8707793	C	A	MODIFIER	upstream_gene_variant	NaN	AT4G15240	AT4G15240	4	3	0.571429	9	5	0.642857	glycosyltransferase (DUF604);(source:Araport11) protein_coding
Chr4	8707797	G	A	MODIFIER	upstream_gene_variant	NaN	AT4G15240	AT4G15240	5	5	0.5	9	6	0.6	glycosyltransferase (DUF604);(source:Araport11) protein_coding
Chr4	8707805	T	TCAGA	MODIFIER	upstream_gene_variant	NaN	AT4G15240	AT4G15240	5	14	0.263158	13	14	0.481481	glycosyltransferase (DUF604);(source:Araport11) protein_coding
Chr4	8707851	G	C	MODIFIER	upstream_gene_variant	NaN	AT4G15240	AT4G15240	43	29	0.597222	0	112	0	glycosyltransferase (DUF604);(source:Araport11) protein_coding
Chr4	8709280	G	GTTTATGTAATGTATAT	MODIFIER	3_prime_UTR_variant	NaN	AT4G15248	AT4G15248	87	0	1	129	0	1	B-box type zinc finger family protein;(source:Araport11) protein_coding B-BOX DOMAIN PROTEIN 30 (BBX30) B-BOX DOMAIN PROTEIN 30 (BBX30);MICROPROTEIN 1B (MIP1B);MICROPROTEIN 1A (MIP1A)
Chr4	8712422	A	AG	MODIFIER	upstream_gene_variant	NaN	COL11	AT4G15250	124	0	1	172	0	1	B-box type zinc finger protein with CCT domain-containing protein;(source:Araport11) protein_coding B-BOX DOMAIN PROTEIN 9 (BBX9) B-BOX DOMAIN PROTEIN 9 (BBX9)
Chr4	8713175	AAACAAT	A	MODIFIER	upstream_gene_variant	NaN	COL11	AT4G15250	108	4	0.964286	147	0	1	B-box type zinc finger protein with CCT domain-containing protein;(source:Araport11) protein_coding B-BOX DOMAIN PROTEIN 9 (BBX9) B-BOX DOMAIN PROTEIN 9 (BBX9)
Chr4	8724853	G	GAT	HIGH	frameshift_variant	p.Pro140fs	CSLB5	AT4G15290	26	1	0.962963	38	0	1	Encodes a gene similar to cellulose synthase. Mutants exhibit shorter root hairs under phosphate-deficient conditions. protein_coding (ATCSLB05) (CSLB05);CELLULOSE SYNTHASE LIKE 5 (ATCSLB5); (ATCSLB05)
Chr4	8724856	GAA	G	HIGH	frameshift_variant	p.Pro140fs	CSLB5	AT4G15290	26	2	0.928571	39	0	1	Encodes a gene similar to cellulose synthase. Mutants exhibit shorter root hairs under phosphate-deficient conditions. protein_coding (ATCSLB05) (CSLB05);CELLULOSE SYNTHASE LIKE 5 (ATCSLB5); (ATCSLB05)
Chr4	8725039	A	ACAG	MODIFIER	downstream_gene_variant	NaN	UGT71B5	AT4G15280	48	0	1	91	3	0.968085	UDP-glucosyl transferase 71B5;(source:Araport11) protein_coding UDP-GLUCOSYL TRANSFERASE 71B5 (UGT71B5) UDP-GLUCOSYL TRANSFERASE 71B5 (UGT71B5)
Chr4	8725043	A	AACATGC	MODIFIER	downstream_gene_variant	NaN	UGT71B5	AT4G15280	46	0	1	91	3	0.968085	UDP-glucosyl transferase 71B5;(source:Araport11) protein_coding UDP-GLUCOSYL TRANSFERASE 71B5 (UGT71B5) UDP-GLUCOSYL TRANSFERASE 71B5 (UGT71B5)
Chr4	8725050	A	ATAAGATTTCTTGAGAAATAAATGAAG	MODIFIER	downstream_gene_variant	NaN	UGT71B5	AT4G15280	18	0	1	48	0	1	UDP-glucosyl transferase 71B5;(source:Araport11) protein_coding UDP-GLUCOSYL TRANSFERASE 71B5 (UGT71B5) UDP-GLUCOSYL TRANSFERASE 71B5 (UGT71B5)
Chr4	8733541	A	G	MODIFIER	upstream_gene_variant	NaN	CYP702A2	AT4G15300	127	5	0.962121	165	0	1	cytochrome P450, family 702, subfamily A, polypeptide 2;(source:Araport11) protein_coding CYTOCHROME P450, FAMILY 702, SUBFAMILY A, POLYPEPTIDE 2 (CYP702A2) CYTOCHROME P450, FAMILY 702, SUBFAMILY A, POLYPEPTIDE 2 (CYP702A2)
Chr4	8759173	TAA	T	MODIFIER	upstream_gene_variant	NaN	CYP702A4P	AT4G15345	42	0	1	65	0	1	cytochrome P450 pseudogene pseudogene CYTOCHROME P450, FAMILY 702, SUBFAMILY A, POLYPEPTIDE 4 PSEUDOGENE (CYP702A4P) CYTOCHROME P450, FAMILY 702, SUBFAMILY A, POLYPEPTIDE 4 PSEUDOGENE (CYP702A4P)
Chr4	8759178	TGG	T	MODIFIER	upstream_gene_variant	NaN	CYP702A4P	AT4G15345	50	0	1	76	0	1	cytochrome P450 pseudogene pseudogene CYTOCHROME P450, FAMILY 702, SUBFAMILY A, POLYPEPTIDE 4 PSEUDOGENE (CYP702A4P) CYTOCHROME P450, FAMILY 702, SUBFAMILY A, POLYPEPTIDE 4 PSEUDOGENE (CYP702A4P)
Chr4	8785844	C	T	MODIFIER	upstream_gene_variant	NaN	CYP705A4	AT4G15380	82	50	0.621212	0	171	0	member of CYP705A protein_coding CYTOCHROME P450, FAMILY 705, SUBFAMILY A, POLYPEPTIDE 4 (CYP705A4) CYTOCHROME P450, FAMILY 705, SUBFAMILY A, POLYPEPTIDE 4 (CYP705A4)
Chr4	8788449	A	T	MODIFIER	upstream_gene_variant	NaN	CYP705A4	AT4G15380	59	3	0.951613	103	0	1	member of CYP705A protein_coding CYTOCHROME P450, FAMILY 705, SUBFAMILY A, POLYPEPTIDE 4 (CYP705A4) CYTOCHROME P450, FAMILY 705, SUBFAMILY A, POLYPEPTIDE 4 (CYP705A4)
Chr4	8790689	TC	T	MODIFIER	downstream_gene_variant	NaN	CYP705A4	AT4G15380	80	2	0.97561	128	2	0.984615	member of CYP705A protein_coding CYTOCHROME P450, FAMILY 705, SUBFAMILY A, POLYPEPTIDE 4 (CYP705A4) CYTOCHROME P450, FAMILY 705, SUBFAMILY A, POLYPEPTIDE 4 (CYP705A4)
Chr4	8790743	AG	A	MODIFIER	downstream_gene_variant	NaN	CYP705A4	AT4G15380	86	0	1	137	0	1	member of CYP705A protein_coding CYTOCHROME P450, FAMILY 705, SUBFAMILY A, POLYPEPTIDE 4 (CYP705A4) CYTOCHROME P450, FAMILY 705, SUBFAMILY A, POLYPEPTIDE 4 (CYP705A4)
Chr4	8792009	AGTTTGCATGTCAAC	A	MODIFIER	downstream_gene_variant	NaN	CYP705A4	AT4G15380	130	0	1	0	154	0	member of CYP705A protein_coding CYTOCHROME P450, FAMILY 705, SUBFAMILY A, POLYPEPTIDE 4 (CYP705A4) CYTOCHROME P450, FAMILY 705, SUBFAMILY A, POLYPEPTIDE 4 (CYP705A4)
Chr4	8800466	TAAATTAATAGTTG	T	MODIFIER	upstream_gene_variant	NaN	CYP702A5	AT4G15393	107	8	0.930435	153	0	1	a member of the cytochrome P450 gene family. molecular function unknown. protein_coding CYTOCHROME P450, FAMILY 702, SUBFAMILY A, POLYPEPTIDE 5 (CYP702A5) CYTOCHROME P450, FAMILY 702, SUBFAMILY A, POLYPEPTIDE 5 (CYP702A5)
Chr4	8801818	A	ACGG	MODIFIER	upstream_gene_variant	NaN	CYP702A5	AT4G15393	112	0	1	146	0	1	a member of the cytochrome P450 gene family. molecular function unknown. protein_coding CYTOCHROME P450, FAMILY 702, SUBFAMILY A, POLYPEPTIDE 5 (CYP702A5) CYTOCHROME P450, FAMILY 702, SUBFAMILY A, POLYPEPTIDE 5 (CYP702A5)
Chr4	8801826	A	AG	MODIFIER	upstream_gene_variant	NaN	CYP702A5	AT4G15393	105	0	1	138	0	1	a member of the cytochrome P450 gene family. molecular function unknown. protein_coding CYTOCHROME P450, FAMILY 702, SUBFAMILY A, POLYPEPTIDE 5 (CYP702A5) CYTOCHROME P450, FAMILY 702, SUBFAMILY A, POLYPEPTIDE 5 (CYP702A5)
Chr4	8826228	G	C	MODIFIER	upstream_gene_variant	NaN	AT4G15430	AT4G15430	68	46	0.596491	0	158	0	ERD (early-responsive to dehydration stress) family protein;(source:Araport11) protein_coding
Chr4	8828014	TC	T	MODIFIER	downstream_gene_variant	NaN	ATRTL1	AT4G15417	123	2	0.984	171	0	1	RNAse II-like 1;(source:Araport11) protein_coding RNASE II-LIKE 1 (RTL1) RNASE II-LIKE 1 (ATRTL1);RNASE II-LIKE 1 (RTL1)
Chr4	8838984	A	ATTTCAATATCTCAT	MODIFIER	upstream_gene_variant	NaN	AT4G15450	AT4G15450	45	0	1	87	0	1	Senescence/dehydration-associated protein-like protein;(source:Araport11) protein_coding
Chr4	8858759	C	T	MODIFIER	upstream_gene_variant	NaN	UGT84A3	AT4G15490	24	89	0.212389	0	144	0	Encodes a protein that might have sinapic acid:UDP-glucose glucosyltransferase activity. protein_coding (UGT84A3) (UGT84A3)
Chr4	8858926	C	T	MODIFIER	upstream_gene_variant	NaN	UGT84A3	AT4G15490	3	120	0.0243902	0	164	0	Encodes a protein that might have sinapic acid:UDP-glucose glucosyltransferase activity. protein_coding (UGT84A3) (UGT84A3)
Chr4	8867131	TCA	T	MODIFIER	downstream_gene_variant	NaN	PPD1	AT4G15510	92	0	1	122	0	1	A nuclear-encoded thylakoid lumenal protein that is associated with photosystem I (PSI) but is not an integral subunit of PSI. It is an PSI assembly factor that assists the proper folding and integration of PsaB and PsaA into the thylakoid membrane. It is involved in the assembly of PSI reaction center heterodimer core. protein_coding PSBP-DOMAIN PROTEIN1 (PPD1) PSBP-DOMAIN PROTEIN1 (PPD1)
Chr4	8883885	TTTC	T	MODIFIER	upstream_gene_variant	NaN	UGT75D1	AT4G15550	55	0	1	97	0	1	UDP-glucose:indole-3-acetate beta-D-glucosyltransferase protein_coding INDOLE-3-ACETATE BETA-D-GLUCOSYLTRANSFERASE (IAGLU) INDOLE-3-ACETATE BETA-D-GLUCOSYLTRANSFERASE (IAGLU)
Chr4	8890155	A	AT	MODIFIER	upstream_gene_variant	NaN	AT4G15563	AT4G15563	122	0	1	161	3	0.981707	F-box-like protein;(source:Araport11) protein_coding
Chr4	8890157	T	A	MODIFIER	upstream_gene_variant	NaN	AT4G15563	AT4G15563	122	0	1	161	3	0.981707	F-box-like protein;(source:Araport11) protein_coding
Chr4	8894743	G	GATTGC	MODIFIER	downstream_gene_variant	NaN	AT4G15563	AT4G15563	75	0	1	104	0	1	F-box-like protein;(source:Araport11) protein_coding
Chr4	8908499	G	GTAATT	MODIFIER	upstream_gene_variant	NaN	AT4G15590	AT4G15590	55	0	1	96	0	1	transposable_element_gene;(source:Araport11);non-LTR retrotransposon family (LINE), has a 1.5e-50 P-value blast match to GB:AAA67727 reverse transcriptase (LINE-element) (Mus musculus);(source:TAIR10) transposable_element_gene
Chr4	8909776	G	GTATA	MODIFIER	upstream_gene_variant	NaN	AT4G15590	AT4G15590	127	0	1	124	43	0.742515	transposable_element_gene;(source:Araport11);non-LTR retrotransposon family (LINE), has a 1.5e-50 P-value blast match to GB:AAA67727 reverse transcriptase (LINE-element) (Mus musculus);(source:TAIR10) transposable_element_gene
Chr4	8915732	G	A	MODIFIER	upstream_gene_variant	NaN	AT4G15630	AT4G15630	129	0	1	4	164	0.0238095	Uncharacterized protein family (UPF0497);(source:Araport11) protein_coding CASP-LIKE PROTEIN 1E1 (CASPL1E1) CASP-LIKE PROTEIN 1E1 (CASPL1E1)
Chr4	8916246	TA	T	MODIFIER	upstream_gene_variant	NaN	AT4G15630	AT4G15630	86	22	0.796296	122	36	0.772152	Uncharacterized protein family (UPF0497);(source:Araport11) protein_coding CASP-LIKE PROTEIN 1E1 (CASPL1E1) CASP-LIKE PROTEIN 1E1 (CASPL1E1)
Chr4	8916253	TA	T	MODIFIER	upstream_gene_variant	NaN	AT4G15630	AT4G15630	82	26	0.759259	116	36	0.763158	Uncharacterized protein family (UPF0497);(source:Araport11) protein_coding CASP-LIKE PROTEIN 1E1 (CASPL1E1) CASP-LIKE PROTEIN 1E1 (CASPL1E1)
Chr4	8916316	G	GAT	MODIFIER	upstream_gene_variant	NaN	AT4G15630	AT4G15630	39	0	1	71	0	1	Uncharacterized protein family (UPF0497);(source:Araport11) protein_coding CASP-LIKE PROTEIN 1E1 (CASPL1E1) CASP-LIKE PROTEIN 1E1 (CASPL1E1)
Chr4	8918266	T	TA	MODIFIER	upstream_gene_variant	NaN	AT4G15650	AT4G15650	122	0	1	79	90	0.467456	kinase-like protein;(source:Araport11) protein_coding
Chr4	8923470	AATCGCAGCCACGGAAAATGACGATATCGCAGCCACGGAAAATGACGAT	A	MODERATE	disruptive_inframe_deletion	p.Glu207_Thr222del	AT4G15650	AT4G15650	97	0	1	132	1	0.992481	kinase-like protein;(source:Araport11) protein_coding
Chr4	8940258	G	A	MODIFIER	upstream_gene_variant	NaN	AT4G15710	AT4G15710	29	0	1	46	0	1	cystatin-like protein;(source:Araport11) protein_coding
Chr4	8946360	TC	T	MODIFIER	upstream_gene_variant	NaN	PCMP-H1	AT4G15720	71	0	1	105	0	1	Tetratricopeptide repeat (TPR)-like superfamily protein;(source:Araport11) protein_coding REQUIRED FOR EFFICIENCY OF MITOCHONDRIAL EDITING 2 (REME2) REQUIRED FOR EFFICIENCY OF MITOCHONDRIAL EDITING 2 (REME2)
Chr4	8948562	T	TC	MODIFIER	upstream_gene_variant	NaN	PCMP-H1	AT4G15720	89	0	1	0	110	0	Tetratricopeptide repeat (TPR)-like superfamily protein;(source:Araport11) protein_coding REQUIRED FOR EFFICIENCY OF MITOCHONDRIAL EDITING 2 (REME2) REQUIRED FOR EFFICIENCY OF MITOCHONDRIAL EDITING 2 (REME2)
Chr4	8955878	G	A	MODERATE	missense_variant	p.Arg212Cys	AT4G15730	AT4G15730	30	104	0.223881	0	169	0	CW-type Zinc Finger;(source:Araport11) protein_coding
Chr4	8960562	T	TTTC	MODIFIER	upstream_gene_variant	NaN	AT4G15730	AT4G15730	44	0	1	79	0	1	CW-type Zinc Finger;(source:Araport11) protein_coding
Chr4	8960565	TCAAA	T	MODIFIER	upstream_gene_variant	NaN	AT4G15730	AT4G15730	42	0	1	79	0	1	CW-type Zinc Finger;(source:Araport11) protein_coding
Chr4	8979000	GGAGACAGATTGATTATGCTGATTTTT	G	MODIFIER	upstream_gene_variant	NaN	MO1	AT4G15760	92	0	1	136	1	0.992701	Encodes a protein with similarity to monooxygenases that are known to degrade salicylic acid (SA). protein_coding MONOOXYGENASE 1 (MO1) MONOOXYGENASE 1 (MO1)
Chr4	8992895	T	TG	MODIFIER	upstream_gene_variant	NaN	HSBP	AT4G15802	46	0	1	88	0	1	Encodes a protein with similarity to heat shock factor binding proteins. Involved in negative regulation of heat shock response. Becomes nuclear localized upon heat treatment. protein_coding HEAT SHOCK FACTOR BINDING PROTEIN (HSBP) HEAT SHOCK FACTOR BINDING PROTEIN (HSBP);ARABIDOPSIS THALIANA HEAT SHOCK FACTOR BINDING PROTEIN (AtHSBP)
Chr4	8998721	C	G	MODERATE	missense_variant	p.His376Asp	AT4G15840	AT4G15840	121	0	1	0	158	0	BTB/POZ domain-containing protein;(source:Araport11) protein_coding
Chr4	9012558	T	A	MODIFIER	upstream_gene_variant	NaN	AT4G15860	AT4G15860	59	42	0.584158	0	129	0	transposable_element_gene;(source:Araport11);copia-like retrotransposon family, has a 2.3e-43 P-value blast match to dbj|BAA78425.1| polyprotein (Arabidopsis thaliana) (AtRE1) (Ty1_Copia-element);(source:TAIR10) transposable_element_gene
Chr4	9035499	ACTTAATTAGAAACAGAGGGAG	A	MODIFIER	upstream_gene_variant	NaN	SWEET17	AT4G15920	15	54	0.217391	30	59	0.337079	Encodes a vacuolar fructose transporter expressed in parenchyma and xylem that controls leaf fructose content. When its expression is reduced, fructose accumulates in leaves. protein_coding (SWEET17) (AtSWEET17); (SWEET17)
Chr4	9052072	A	G	MODIFIER	upstream_gene_variant	NaN	AT4G15960	AT4G15960	98	7	0.933333	153	0	1	alpha/beta-Hydrolases superfamily protein;(source:Araport11) protein_coding
Chr4	9054496	T	TA	MODIFIER	downstream_gene_variant	NaN	AT4G15970	AT4G15970	118	12	0.907692	157	0	1	Nucleotide-diphospho-sugar transferase family protein;(source:Araport11) protein_coding
Chr4	9088981	A	ATAAT	MODIFIER	upstream_gene_variant	NaN	AT4G16040	AT4G16040	89	0	1	105	0	1	transmembrane protein;(source:Araport11) protein_coding
Chr4	9088986	G	GT	MODIFIER	upstream_gene_variant	NaN	AT4G16040	AT4G16040	90	0	1	105	0	1	transmembrane protein;(source:Araport11) protein_coding
Chr4	9131106	AT	A	MODIFIER	downstream_gene_variant	NaN	ARA1	AT4G16130	70	0	1	93	0	1	Arabinokinase. protein_coding ARABINOSE KINASE (ARA1) (ATISA1);ARABINOSE KINASE (ARA1); (ISA1)
Chr4	9131269	T	TA	MODIFIER	downstream_gene_variant	NaN	ARA1	AT4G16130	78	0	1	122	0	1	Arabinokinase. protein_coding ARABINOSE KINASE (ARA1) (ATISA1);ARABINOSE KINASE (ARA1); (ISA1)
Chr4	9140276	C	T	MODIFIER	upstream_gene_variant	NaN	IMPA2	AT4G16143	81	40	0.669421	0	161	0	Protein interacts with Agrobacterium proteins VirD2 and VirE2. Is not individually essential for Agrobacterium-mediated root transformation, but when overexpressed can rescue the impa-4 decreased transformation susceptibility phenotype. protein_coding IMPORTIN ALPHA ISOFORM 2 (IMPA-2) IMPORTIN ALPHA ISOFORM 2 (IMPA-2)
Chr4	9147353	TTA	T	MODIFIER	upstream_gene_variant	NaN	AT4G16146	AT4G16146	93	0	1	137	3	0.978571	cAMP-regulated phosphoprotein 19-related protein;(source:Araport11) protein_coding
Chr4	9183214	G	GAA	MODIFIER	upstream_gene_variant	NaN	AT4G16215	AT4G16215	32	0	1	38	1	0.974359	hypothetical protein;(source:Araport11) protein_coding
Chr4	9183244	G	GAC	MODIFIER	upstream_gene_variant	NaN	AT4G16215	AT4G16215	38	0	1	68	0	1	hypothetical protein;(source:Araport11) protein_coding
Chr4	9183516	T	TG	LOW	splice_region_variant&intron_variant	NaN	AT4G16220	AT4G16220	69	0	1	115	0	1	GDSL-motif esterase/acyltransferase/lipase. Enzyme group with broad substrate specificity that may catalyze acyltransfer or hydrolase reactions with lipid and non-lipid substrates. protein_coding
Chr4	9190194	G	A	MODIFIER	upstream_gene_variant	NaN	AT4G16235	AT4G16235	25	83	0.231481	0	132	0	pre-tRNA tRNA-Val (anticodon: TAC);(source:Araport11, TAIR10) pre_trna
Chr4	9206217	C	G	MODERATE	missense_variant	p.Pro275Ala	PER40	AT4G16270	125	0	1	0	153	0	Encodes a class III peroxidase that is genetically redundant with PRX9, expressed in the tapetum, and essential for proper anther and pollen development. protein_coding PEROXIDASE40 (PRX40) PEROXIDASE40 (PRX40)
Chr4	9284600	C	T	MODIFIER	upstream_gene_variant	NaN	AT4G16451	AT4G16451	28	42	0.4	0	61	0	This gene encodes a small protein and has either evidence of transcription or purifying selection. protein_coding
Chr4	9289780	T	TAAACGTTTA	MODIFIER	upstream_gene_variant	NaN	PCMP-E12	AT4G16470	59	0	1	105	0	1	Tetratricopeptide repeat (TPR)-like superfamily protein;(source:Araport11) protein_coding
Chr4	9296315	T	C	MODIFIER	upstream_gene_variant	NaN	AT4G16490	AT4G16490	136	0	1	0	171	0	ARM repeat superfamily protein;(source:Araport11) protein_coding
Chr4	9338481	T	TG	MODIFIER	upstream_gene_variant	NaN	HINT4	AT4G16566	80	50	0.615385	0	169	0	Encodes a protein that has an unexpected bifunctional capability in vitro. The purified enzyme has adenylylsulfate sulfohydrolase activity (E.C. 3.6.2.1) and ADP-sulfurylase activity (E.C. 2.7.7.5). The latter is activated at low pH. The enzyme can exert it phosphorylase activity on a range of related substrates in vitro, but it acts best with APS (adenosine 5'-phsophosulfate). This protein appea…
Chr4	9338483	T	A	MODIFIER	upstream_gene_variant	NaN	HINT4	AT4G16566	80	50	0.615385	0	170	0	Encodes a protein that has an unexpected bifunctional capability in vitro. The purified enzyme has adenylylsulfate sulfohydrolase activity (E.C. 3.6.2.1) and ADP-sulfurylase activity (E.C. 2.7.7.5). The latter is activated at low pH. The enzyme can exert it phosphorylase activity on a range of related substrates in vitro, but it acts best with APS (adenosine 5'-phsophosulfate). This protein appea…
Chr4	9338486	CCCCAG	C	MODIFIER	upstream_gene_variant	NaN	HINT4	AT4G16566	81	49	0.623077	0	172	0	Encodes a protein that has an unexpected bifunctional capability in vitro. The purified enzyme has adenylylsulfate sulfohydrolase activity (E.C. 3.6.2.1) and ADP-sulfurylase activity (E.C. 2.7.7.5). The latter is activated at low pH. The enzyme can exert it phosphorylase activity on a range of related substrates in vitro, but it acts best with APS (adenosine 5'-phsophosulfate). This protein appea…
Chr4	9344776	T	TA	MODIFIER	upstream_gene_variant	NaN	AT4G16580	AT4G16580	88	0	1	93	33	0.738095	Protein phosphatase 2C family protein;(source:Araport11) protein_coding
Chr4	9348080	A	T	MODIFIER	upstream_gene_variant	NaN	PGSIP7	AT4G16600	83	45	0.648438	0	165	0	Nucleotide-diphospho-sugar transferases superfamily protein;(source:Araport11) protein_coding PLANT GLYCOGENIN-LIKE STARCH INITIATION PROTEIN 8 (PGSIP8) PLANT GLYCOGENIN-LIKE STARCH INITIATION PROTEIN 8 (PGSIP8)
Chr4	9351328	CATA	C	MODERATE	disruptive_inframe_deletion	p.Tyr129del	PGSIP7	AT4G16600	29	96	0.232	0	171	0	Nucleotide-diphospho-sugar transferases superfamily protein;(source:Araport11) protein_coding PLANT GLYCOGENIN-LIKE STARCH INITIATION PROTEIN 8 (PGSIP8) PLANT GLYCOGENIN-LIKE STARCH INITIATION PROTEIN 8 (PGSIP8)
Chr4	9366272	C	T	MODERATE	missense_variant	p.Asp60Asn	RH28	AT4G16630	27	95	0.221311	0	155	0	DEA(D/H)-box RNA helicase family protein;(source:Araport11) protein_coding
Chr4	9367887	C	T	MODERATE	missense_variant	p.Glu202Lys	AT4G16640	AT4G16640	114	0	1	0	149	0	Matrix metalloprotease. protein_coding (AT1-MMP) (AT1-MMP)
Chr4	9391242	T	TAA	MODIFIER	upstream_gene_variant	NaN	AT4G16680	AT4G16680	27	0	1	59	0	1	P-loop containing nucleoside triphosphate hydrolases superfamily protein;(source:Araport11) protein_coding
Chr4	9391282	G	GTTTCATCAAT	MODIFIER	upstream_gene_variant	NaN	AT4G16680	AT4G16680	27	0	1	59	0	1	P-loop containing nucleoside triphosphate hydrolases superfamily protein;(source:Araport11) protein_coding
Chr4	9391304	A	AC	MODIFIER	upstream_gene_variant	NaN	AT4G16680	AT4G16680	27	0	1	59	0	1	P-loop containing nucleoside triphosphate hydrolases superfamily protein;(source:Araport11) protein_coding
Chr4	9391403	TG	T	MODIFIER	upstream_gene_variant	NaN	AT4G16680	AT4G16680	20	3	0.869565	47	4	0.921569	P-loop containing nucleoside triphosphate hydrolases superfamily protein;(source:Araport11) protein_coding
Chr4	9400914	AAAACTCATTATACAGC	A	MODIFIER	upstream_gene_variant	NaN	PSD1	AT4G16700	107	14	0.884298	150	18	0.892857	Encodes a mitochondrial phosphatidylserine decarboxylase. Expressed mainly in roots and flowers. protein_coding PHOSPHATIDYLSERINE DECARBOXYLASE 1 (PSD1) PHOSPHATIDYLSERINE DECARBOXYLASE 1 (PSD1)
Chr4	9405651	A	C	MODIFIER	upstream_gene_variant	NaN	RPL15A	AT4G16720	33	0	1	45	0	1	Ribosomal protein L23/L15e family protein;(source:Araport11) protein_coding
Chr4	9408416	AAAT	A	MODIFIER	upstream_gene_variant	NaN	AT4G16745	AT4G16745	84	0	1	121	0	1	Exostosin family protein;(source:Araport11) protein_coding
Chr4	9408550	ATCTC	A	MODIFIER	upstream_gene_variant	NaN	AT4G16745	AT4G16745	109	2	0.981982	154	2	0.987179	Exostosin family protein;(source:Araport11) protein_coding
Chr4	9415916	A	T	MODIFIER	downstream_gene_variant	NaN	AT4G16745	AT4G16745	97	1	0.989796	61	66	0.480315	Exostosin family protein;(source:Araport11) protein_coding
Chr4	9423357	G	T	MODIFIER	upstream_gene_variant	NaN	AT4G16748	AT4G16748	134	0	1	0	169	0	other_RNA;(source:Araport11) other_rna
Chr4	9426020	A	ATAAACACATTTTG	LOW	splice_region_variant&intron_variant	NaN	ACX1	AT4G16760	106	0	1	137	0	1	Encodes a medium to long-chain acyl-CoA oxidase. Catalyzes the first step of fatty acid beta-oxidation. Involved in jasmonate biosynthesis. Gene expression is induced by wounding, drought stress, abscisic acid, and jasmonate. protein_coding ACYL-COA OXIDASE 1 (ACX1) ACYL-COA OXIDASE 1 (ACX1); (ATACX1)
Chr4	9426075	AC	A	MODIFIER	upstream_gene_variant	NaN	ERF039	AT4G16750	75	0	1	116	0	1	encodes a member of the DREB subfamily A-4 of ERF/AP2 transcription factor family. The protein contains one AP2 domain. There are 17 members in this subfamily including TINY. protein_coding ETHYLENE-RESPONSIVE TRANSCRIPTION FACTOR 39 (ERF39) ETHYLENE-RESPONSIVE TRANSCRIPTION FACTOR 39 (ERF39)
Chr4	9436218	GT	G	MODIFIER	upstream_gene_variant	NaN	AT4G16765	AT4G16765	129	0	1	165	0	1	2-oxoglutarate (2OG) and Fe(II)-dependent oxygenase superfamily protein;(source:Araport11) protein_coding
Chr4	9436246	T	TG	MODIFIER	upstream_gene_variant	NaN	AT4G16765	AT4G16765	130	0	1	169	0	1	2-oxoglutarate (2OG) and Fe(II)-dependent oxygenase superfamily protein;(source:Araport11) protein_coding
Chr4	9436354	ATTT	A	MODIFIER	upstream_gene_variant	NaN	AT4G16765	AT4G16765	129	2	0.984733	166	1	0.994012	2-oxoglutarate (2OG) and Fe(II)-dependent oxygenase superfamily protein;(source:Araport11) protein_coding
Chr4	9460317	ACCCGTTATT	A	MODERATE	conservative_inframe_deletion	p.Asn217_Gly219del	AT4G16810	AT4G16810	111	4	0.965217	145	8	0.947712	VEFS-Box of polycomb protein;(source:Araport11) protein_coding
Chr4	9465297	T	TA	MODIFIER	upstream_gene_variant	NaN	AT4G16810	AT4G16810	108	0	1	161	0	1	VEFS-Box of polycomb protein;(source:Araport11) protein_coding
Chr4	9465303	C	CTAAA	MODIFIER	upstream_gene_variant	NaN	AT4G16810	AT4G16810	110	0	1	166	0	1	VEFS-Box of polycomb protein;(source:Araport11) protein_coding
Chr4	9465429	AAAT	A	MODIFIER	upstream_gene_variant	NaN	AT4G16810	AT4G16810	116	2	0.983051	169	0	1	VEFS-Box of polycomb protein;(source:Araport11) protein_coding
Chr4	9466387	T	TA	MODIFIER	upstream_gene_variant	NaN	AT4G16810	AT4G16810	37	0	1	69	0	1	VEFS-Box of polycomb protein;(source:Araport11) protein_coding
Chr4	9470263	GTTTTTT	G	MODIFIER	upstream_gene_variant	NaN	AT4G16830	AT4G16830	68	0	1	103	0	1	Encodes a perinuclear and cytoplasmically localized mRNA binding protein. AtRGGA is likely involved in stress responsivness. It is induced by salt and osmotic stress and loss of function mutations are more sensitive to stress. The mRNA is cell-to-cell mobile. protein_coding (ATRGGA) (ATRGGA)
Chr4	9470275	T	A	MODIFIER	upstream_gene_variant	NaN	AT4G16830	AT4G16830	68	0	1	105	0	1	Encodes a perinuclear and cytoplasmically localized mRNA binding protein. AtRGGA is likely involved in stress responsivness. It is induced by salt and osmotic stress and loss of function mutations are more sensitive to stress. The mRNA is cell-to-cell mobile. protein_coding (ATRGGA) (ATRGGA)
Chr4	9471797	C	T	MODERATE	missense_variant	p.Leu242Phe	AT4G16830	AT4G16830	131	0	1	0	172	0	Encodes a perinuclear and cytoplasmically localized mRNA binding protein. AtRGGA is likely involved in stress responsivness. It is induced by salt and osmotic stress and loss of function mutations are more sensitive to stress. The mRNA is cell-to-cell mobile. protein_coding (ATRGGA) (ATRGGA)
Chr4	9475988	A	AC	MODIFIER	upstream_gene_variant	NaN	VRN2	AT4G16845	92	30	0.754098	118	45	0.723926	The VERNALIZATION2 (VRN2) gene mediates vernalization and encodes a nuclear-localized zinc finger protein with similarity to Polycomb group (PcG) proteins of plants and animals. In wild-type Arabidopsis, vernalization results in the stable reduction of the levels of the floral repressor FLC. In vrn2 mutants, FLC expression is downregulated normally in response to vernalization, but instead of rem…
Chr4	9482556	T	TAGTTCCAA	MODIFIER	downstream_gene_variant	NaN	VRN2	AT4G16845	35	0	1	53	0	1	The VERNALIZATION2 (VRN2) gene mediates vernalization and encodes a nuclear-localized zinc finger protein with similarity to Polycomb group (PcG) proteins of plants and animals. In wild-type Arabidopsis, vernalization results in the stable reduction of the levels of the floral repressor FLC. In vrn2 mutants, FLC expression is downregulated normally in response to vernalization, but instead of rem…
Chr4	9482844	C	CATA	MODIFIER	downstream_gene_variant	NaN	VRN2	AT4G16845	66	5	0.929577	107	3	0.972727	The VERNALIZATION2 (VRN2) gene mediates vernalization and encodes a nuclear-localized zinc finger protein with similarity to Polycomb group (PcG) proteins of plants and animals. In wild-type Arabidopsis, vernalization results in the stable reduction of the levels of the floral repressor FLC. In vrn2 mutants, FLC expression is downregulated normally in response to vernalization, but instead of rem…
Chr4	9490829	G	A	MODIFIER	upstream_gene_variant	NaN	AT4G16870	AT4G16870	91	0	1	123	0	1	transposable_element_gene;(source:Araport11);copia-like retrotransposon family, has a 0. P-value blast match to dbj|BAA78426.1| polyprotein (AtRE2-1) (Arabidopsis thaliana) (Ty1_Copia-element);(source:TAIR10) transposable_element_gene
Chr4	9501243	G	T	MODIFIER	upstream_gene_variant	NaN	AT4G16880	AT4G16880	24	0	1	44	0	1	Leucine-rich repeat (LRR) family protein;(source:Araport11) protein_coding
Chr4	9504431	T	A	LOW	synonymous_variant	p.Ile316Ile	SNC1	AT4G16890	42	0	1	81	0	1	Encodes a Toll Interleukin1 receptor-nucleotide binding-Leu- rich repeat-type resistance gene (TIR-NB-LRR-type) involved in the salicylic acid-dependent defense response pathway. Mutant plants constitutively express pathogenesis-related (PR) genes and are pathogen resistant. Resistance signaling in snc1 requires EDS1, MOS3 and PAD4. protein_coding SUPPRESSOR OF NPR1-1, CONSTITUTIVE 1 (SNC1) BALL …
Chr4	9511334	T	C	MODIFIER	upstream_gene_variant	NaN	AT4G16892	AT4G16892	66	23	0.741573	120	0	1	other_RNA;(source:Araport11) other_rna
Chr4	9538913	A	ACC	MODIFIER	3_prime_UTR_variant	NaN	RPP5	AT4G16950	47	0	1	83	0	1	Contains a putative nucleotide binding site and leucine-rich repeats. Similar to the plant resistance genes N and L6, and to the toll and interleukin-1 receptors. Confers resistance to Peronospora parasitica.Redundant function together with SIKIC1 and 3 in SNC1-mediated autoimmunity. Protein levels controlled by MUSE1 and MUSE2. protein_coding RECOGNITION OF PERONOSPORA PARASITICA 5 (RPP5) RECOGN…
Chr4	9542308	A	ACG	HIGH	frameshift_variant	p.Lys575fs	RPP5	AT4G16950	3	0	1	9	2	0.818182	Contains a putative nucleotide binding site and leucine-rich repeats. Similar to the plant resistance genes N and L6, and to the toll and interleukin-1 receptors. Confers resistance to Peronospora parasitica.Redundant function together with SIKIC1 and 3 in SNC1-mediated autoimmunity. Protein levels controlled by MUSE1 and MUSE2. protein_coding RECOGNITION OF PERONOSPORA PARASITICA 5 (RPP5) RECOGN…
Chr4	9542312	GGC	G	HIGH	frameshift_variant	p.Leu572fs	RPP5	AT4G16950	3	0	1	9	2	0.818182	Contains a putative nucleotide binding site and leucine-rich repeats. Similar to the plant resistance genes N and L6, and to the toll and interleukin-1 receptors. Confers resistance to Peronospora parasitica.Redundant function together with SIKIC1 and 3 in SNC1-mediated autoimmunity. Protein levels controlled by MUSE1 and MUSE2. protein_coding RECOGNITION OF PERONOSPORA PARASITICA 5 (RPP5) RECOGN…
Chr4	9545049	C	G	MODIFIER	upstream_gene_variant	NaN	RPP5	AT4G16950	12	72	0.142857	0	135	0	Contains a putative nucleotide binding site and leucine-rich repeats. Similar to the plant resistance genes N and L6, and to the toll and interleukin-1 receptors. Confers resistance to Peronospora parasitica.Redundant function together with SIKIC1 and 3 in SNC1-mediated autoimmunity. Protein levels controlled by MUSE1 and MUSE2. protein_coding RECOGNITION OF PERONOSPORA PARASITICA 5 (RPP5) RECOGN…
Chr4	9545055	T	C	MODIFIER	upstream_gene_variant	NaN	RPP5	AT4G16950	12	67	0.151899	0	129	0	Contains a putative nucleotide binding site and leucine-rich repeats. Similar to the plant resistance genes N and L6, and to the toll and interleukin-1 receptors. Confers resistance to Peronospora parasitica.Redundant function together with SIKIC1 and 3 in SNC1-mediated autoimmunity. Protein levels controlled by MUSE1 and MUSE2. protein_coding RECOGNITION OF PERONOSPORA PARASITICA 5 (RPP5) RECOGN…
Chr4	9545056	C	T	MODIFIER	upstream_gene_variant	NaN	RPP5	AT4G16950	12	69	0.148148	0	129	0	Contains a putative nucleotide binding site and leucine-rich repeats. Similar to the plant resistance genes N and L6, and to the toll and interleukin-1 receptors. Confers resistance to Peronospora parasitica.Redundant function together with SIKIC1 and 3 in SNC1-mediated autoimmunity. Protein levels controlled by MUSE1 and MUSE2. protein_coding RECOGNITION OF PERONOSPORA PARASITICA 5 (RPP5) RECOGN…
Chr4	9545062	A	G	MODIFIER	upstream_gene_variant	NaN	RPP5	AT4G16950	12	74	0.139535	0	126	0	Contains a putative nucleotide binding site and leucine-rich repeats. Similar to the plant resistance genes N and L6, and to the toll and interleukin-1 receptors. Confers resistance to Peronospora parasitica.Redundant function together with SIKIC1 and 3 in SNC1-mediated autoimmunity. Protein levels controlled by MUSE1 and MUSE2. protein_coding RECOGNITION OF PERONOSPORA PARASITICA 5 (RPP5) RECOGN…
Chr4	9545077	T	A	MODIFIER	upstream_gene_variant	NaN	RPP5	AT4G16950	8	72	0.1	0	131	0	Contains a putative nucleotide binding site and leucine-rich repeats. Similar to the plant resistance genes N and L6, and to the toll and interleukin-1 receptors. Confers resistance to Peronospora parasitica.Redundant function together with SIKIC1 and 3 in SNC1-mediated autoimmunity. Protein levels controlled by MUSE1 and MUSE2. protein_coding RECOGNITION OF PERONOSPORA PARASITICA 5 (RPP5) RECOGN…
Chr4	9545083	T	C	MODIFIER	upstream_gene_variant	NaN	RPP5	AT4G16950	10	65	0.133333	0	129	0	Contains a putative nucleotide binding site and leucine-rich repeats. Similar to the plant resistance genes N and L6, and to the toll and interleukin-1 receptors. Confers resistance to Peronospora parasitica.Redundant function together with SIKIC1 and 3 in SNC1-mediated autoimmunity. Protein levels controlled by MUSE1 and MUSE2. protein_coding RECOGNITION OF PERONOSPORA PARASITICA 5 (RPP5) RECOGN…
Chr4	9545112	C	A	MODIFIER	upstream_gene_variant	NaN	RPP5	AT4G16950	14	73	0.16092	0	145	0	Contains a putative nucleotide binding site and leucine-rich repeats. Similar to the plant resistance genes N and L6, and to the toll and interleukin-1 receptors. Confers resistance to Peronospora parasitica.Redundant function together with SIKIC1 and 3 in SNC1-mediated autoimmunity. Protein levels controlled by MUSE1 and MUSE2. protein_coding RECOGNITION OF PERONOSPORA PARASITICA 5 (RPP5) RECOGN…
Chr4	9556018	G	GTAGATAT	MODIFIER	upstream_gene_variant	NaN	AT4G16970	AT4G16970	88	0	1	142	0	1	Protein kinase superfamily protein;(source:Araport11) protein_coding
Chr4	9584318	C	CCTTTT	MODIFIER	upstream_gene_variant	NaN	AT4G17020	AT4G17020	38	0	1	79	0	1	transcription factor-like protein;(source:Araport11) protein_coding
Chr4	9637439	G	A	MODIFIER	upstream_gene_variant	NaN	AT4G17140	AT4G17140	56	3	0.949153	0	94	0	pleckstrin homology (PH) domain-containing protein;(source:Araport11) protein_coding
Chr4	9643851	C	CTT	MODIFIER	upstream_gene_variant	NaN	RABB1A	AT4G17160	58	0	1	93	0	1	RAB GTPase homolog B1A;(source:Araport11) protein_coding RAB GTPASE HOMOLOG B1A (RABB1a) (ATRAB2B);RAB GTPASE HOMOLOG B1A (RABB1a);RAB GTPASE HOMOLOG B1A (ATRABB1A)
Chr4	9649490	C	CCA	MODIFIER	upstream_gene_variant	NaN	RABB1C	AT4G17170	132	0	1	167	8	0.954286	member of RAB gene family protein_coding RAB GTPASE HOMOLOG B1C (RABB1C) (AT-RAB2); (ATRABB1C); (ATRAB2A);RAB GTPASE HOMOLOG B1B (RAB-B1B);RAB GTPASE HOMOLOG B1C (RABB1C);ARABIDOPSIS RAB GTPASE HOMOLOG B1B (ATRAB-B1B); (RAB2A)
Chr4	9655068	CATAACAATGACATATACAATTATATATATAT	C	MODIFIER	upstream_gene_variant	NaN	FPS2	AT4G17190	75	0	1	112	3	0.973913	Encodes a protein with farnesyl diphosphate synthase activity, which catalyzes the rate limiting step in isoprenoid biosynthesis. Its mRNA is most abundantly expressed in flowers. protein_coding FARNESYL DIPHOSPHATE SYNTHASE 2 (FPS2) FARNESYL DIPHOSPHATE SYNTHASE 2 (FPS2)
Chr4	9665218	G	GT	MODIFIER	upstream_gene_variant	NaN	SCL13	AT4G17230	122	4	0.968254	163	0	1	Encodes a scarecrow-like protein (SCL13). Member of GRAS gene family. Regulated by heat shock. protein_coding SCARECROW-LIKE 13 (SCL13) SCARECROW-LIKE 13 (SCL13)
Chr4	9668691	TGAAGAGACTTTCATGTTCCTTTTTTGGGGGGTTTATGGACGAGCATTTTGTATTTTTGTGG	T	MODIFIER	upstream_gene_variant	NaN	SCL13	AT4G17230	34	0	1	46	0	1	Encodes a scarecrow-like protein (SCL13). Member of GRAS gene family. Regulated by heat shock. protein_coding SCARECROW-LIKE 13 (SCL13) SCARECROW-LIKE 13 (SCL13)
Chr4	9673117	A	AG	HIGH	frameshift_variant	p.Glu673fs	AT4G17250	AT4G17250	4	113	0.034188	0	169	0	transmembrane protein;(source:Araport11) protein_coding
Chr4	9675856	G	GGT	MODIFIER	upstream_gene_variant	NaN	AT4G17270	AT4G17270	84	4	0.954545	118	3	0.975207	Putative MO25-like protein; commonly-enriched candidate LPS-interacting PM-associated proteins from the three affinity chromatography systems with LPS chemotype Xcc 8530 as ligand. protein_coding
Chr4	9680500	AC	A	MODIFIER	upstream_gene_variant	NaN	AT4G17280	AT4G17280	64	0	1	103	0	1	Auxin-responsive family protein;(source:Araport11) protein_coding
Chr4	9688744	G	A	MODIFIER	upstream_gene_variant	NaN	AT4G17310	AT4G17310	110	0	1	0	165	0	hypothetical protein;(source:Araport11) protein_coding
Chr4	9697642	A	C	MODIFIER	upstream_gene_variant	NaN	ATG2484-1	AT4G17330	78	45	0.634146	0	157	0	gene of unknown function expressed in seedlings, flower buds and stems protein_coding G2484-1 PROTEIN (G2484-1) G2484-1 PROTEIN (G2484-1);G2484-1 PROTEIN (ATG2484-1)
Chr4	9733595	GATA	G	MODIFIER	downstream_gene_variant	NaN	AT4G17440	AT4G17440	10	0	1	17	0	1	chromogranin (DUF1639);(source:Araport11) protein_coding
Chr4	9733970	AG	A	MODIFIER	downstream_gene_variant	NaN	AT4G17440	AT4G17440	7	0	1	19	0	1	chromogranin (DUF1639);(source:Araport11) protein_coding
Chr4	9734930	TTCAAAA	T	MODIFIER	upstream_gene_variant	NaN	HAT1	AT4G17460	22	0	1	41	0	1	Encodes a class II HD-ZIP protein that regulates meristematic activity in different tissues, and that it is necessary for the correct formation of the gynoecium. protein_coding (HAT1) JAIBA (JAB); (HAT1)
Chr4	9739260	T	TTGTG	MODIFIER	upstream_gene_variant	NaN	AT4G17450	AT4G17450	4	1	0.8	17	2	0.894737	transposable_element_gene;(source:Araport11);copia-like retrotransposon family, has a 1.4e-306 P-value blast match to GB:CAA72989 open reading frame 1 (Ty1_Copia-element) (Brassica oleracea);(source:TAIR10) transposable_element_gene
Chr4	9743791	T	C	MODIFIER	downstream_gene_variant	NaN	HAT1	AT4G17460	120	8	0.9375	175	0	1	Encodes a class II HD-ZIP protein that regulates meristematic activity in different tissues, and that it is necessary for the correct formation of the gynoecium. protein_coding (HAT1) JAIBA (JAB); (HAT1)
Chr4	9744641	A	ATGGGAATGAGAT	MODIFIER	downstream_gene_variant	NaN	HAT1	AT4G17460	120	0	1	159	0	1	Encodes a class II HD-ZIP protein that regulates meristematic activity in different tissues, and that it is necessary for the correct formation of the gynoecium. protein_coding (HAT1) JAIBA (JAB); (HAT1)
Chr4	9756989	G	A	MODIFIER	upstream_gene_variant	NaN	ERF6	AT4G17490	1	49	0.02	0	72	0	Encodes a member of the ERF (ethylene response factor) subfamily B-3 of ERF/AP2 transcription factor family (ATERF-6). The protein contains one AP2 domain. There are 18 members in this subfamily including ATERF-1, ATERF-2, AND ATERF-5. It is involved in the response to reactive oxygen species and light stress. Involved in regulating root architecture and the response to cold stress. protein_codin…
Chr4	9757619	T	C	MODIFIER	upstream_gene_variant	NaN	ERF6	AT4G17490	30	95	0.24	0	159	0	Encodes a member of the ERF (ethylene response factor) subfamily B-3 of ERF/AP2 transcription factor family (ATERF-6). The protein contains one AP2 domain. There are 18 members in this subfamily including ATERF-1, ATERF-2, AND ATERF-5. It is involved in the response to reactive oxygen species and light stress. Involved in regulating root architecture and the response to cold stress. protein_codin…
Chr4	9760860	ACTCTGTGC	A	MODIFIER	downstream_gene_variant	NaN	ERF1A	AT4G17500	72	3	0.96	118	0	1	Encodes a member of the ERF (ethylene response factor) subfamily B-3 of ERF/AP2 transcription factor family (ATERF-1). The protein contains one AP2 domain. There are 18 members in this subfamily including ATERF-1, ATERF-2, AND ATERF-5. The mRNA is cell-to-cell mobile. protein_coding ETHYLENE RESPONSIVE ELEMENT BINDING FACTOR 1 (ERF-1) (ERF100); (ERF1A);ETHYLENE RESPONSIVE ELEMENT BINDING FACTOR 1…
Chr4	9766753	A	AGCTAAAATTATC	MODIFIER	upstream_gene_variant	NaN	AT4G17505	AT4G17505	23	0	1	38	0	1	carboxyl-terminal proteinase-like protein (DUF239);(source:Araport11) protein_coding DUF239 (DUF239) DUF239 (DUF239)
Chr4	9766823	GT	G	MODIFIER	upstream_gene_variant	NaN	AT4G17505	AT4G17505	61	0	1	102	0	1	carboxyl-terminal proteinase-like protein (DUF239);(source:Araport11) protein_coding DUF239 (DUF239) DUF239 (DUF239)
Chr4	9788134	A	AAAG	MODIFIER	upstream_gene_variant	NaN	AT4G17565	AT4G17565	124	0	1	156	0	1	F-box protein (DUF295);(source:Araport11) protein_coding F-BOX/DUF295 BRASSICEAE-SPECIFIC 26 (ATFDB26) F-BOX/DUF295 BRASSICEAE-SPECIFIC 26 (ATFDB26)
Chr4	9788141	ACT	A	MODIFIER	upstream_gene_variant	NaN	AT4G17565	AT4G17565	124	0	1	155	0	1	F-box protein (DUF295);(source:Araport11) protein_coding F-BOX/DUF295 BRASSICEAE-SPECIFIC 26 (ATFDB26) F-BOX/DUF295 BRASSICEAE-SPECIFIC 26 (ATFDB26)
Chr4	9791423	TGTTAACTCTTAC	T	MODIFIER	upstream_gene_variant	NaN	GATA26	AT4G17570	66	0	1	111	0	1	Encodes a member of the GATA factor family of zinc finger transcription factors. protein_coding GATA TRANSCRIPTION FACTOR 26 (GATA26) GATA TRANSCRIPTION FACTOR 26 (GATA26)
Chr4	9802695	C	T	MODIFIER	upstream_gene_variant	NaN	AT4G17590	AT4G17590	4	124	0.03125	0	176	0	NOL1/NOP2/sun family protein;(source:Araport11) protein_coding
Chr4	9829096	A	AATGT	MODIFIER	upstream_gene_variant	NaN	AT4G17660	AT4G17660	75	0	1	129	0	1	Protein kinase superfamily protein;(source:Araport11) protein_coding PBS1-LIKE 20 (PBL20) PBS1-LIKE 20 (PBL20)
Chr4	9835834	C	T	MODIFIER	upstream_gene_variant	NaN	AT4G17670	AT4G17670	29	98	0.228346	0	160	0	senescence-associated family protein (DUF581);(source:Araport11) protein_coding
Chr4	9837374	A	ATGGTGGATTTCTTGAATAG	MODIFIER	upstream_gene_variant	NaN	AT4G17670	AT4G17670	103	0	1	114	0	1	senescence-associated family protein (DUF581);(source:Araport11) protein_coding
Chr4	9837385	A	AC	MODIFIER	upstream_gene_variant	NaN	AT4G17670	AT4G17670	95	0	1	109	0	1	senescence-associated family protein (DUF581);(source:Araport11) protein_coding
Chr4	9837473	T	TTTTAA	MODIFIER	upstream_gene_variant	NaN	AT4G17670	AT4G17670	49	0	1	58	1	0.983051	senescence-associated family protein (DUF581);(source:Araport11) protein_coding
Chr4	9837476	A	ATCTG	MODIFIER	upstream_gene_variant	NaN	AT4G17670	AT4G17670	42	1	0.976744	54	1	0.981818	senescence-associated family protein (DUF581);(source:Araport11) protein_coding
Chr4	9837479	T	TTTTTTACGA	MODIFIER	upstream_gene_variant	NaN	AT4G17670	AT4G17670	53	2	0.963636	57	1	0.982759	senescence-associated family protein (DUF581);(source:Araport11) protein_coding
Chr4	9837483	A	AAGAAAAAAGCTTCTAGGCAGTT	MODIFIER	upstream_gene_variant	NaN	AT4G17670	AT4G17670	70	8	0.897436	75	2	0.974026	senescence-associated family protein (DUF581);(source:Araport11) protein_coding
Chr4	9837521	AT	A	MODIFIER	upstream_gene_variant	NaN	AT4G17670	AT4G17670	32	28	0.533333	48	43	0.527473	senescence-associated family protein (DUF581);(source:Araport11) protein_coding
Chr4	9886690	AC	A	MODIFIER	upstream_gene_variant	NaN	MYB39	AT4G17785	123	0	1	160	0	1	Encodes a putative transcription factor (MYB39) involved in the regulation of suberin biosynthetic genes. protein_coding MYB DOMAIN PROTEIN 39 (MYB39) SUBERMAN (SUB);MYB DOMAIN PROTEIN 39 (MYB39)
Chr4	9886749	A	ATTAT	MODIFIER	upstream_gene_variant	NaN	MYB39	AT4G17785	104	0	1	148	0	1	Encodes a putative transcription factor (MYB39) involved in the regulation of suberin biosynthetic genes. protein_coding MYB DOMAIN PROTEIN 39 (MYB39) SUBERMAN (SUB);MYB DOMAIN PROTEIN 39 (MYB39)
Chr4	9889657	A	AT	MODIFIER	upstream_gene_variant	NaN	AT4G17790	AT4G17790	4	109	0.0353982	0	153	0	SNARE associated Golgi protein family;(source:Araport11) protein_coding
Chr4	9900159	G	A	MODIFIER	upstream_gene_variant	NaN	AHL23	AT4G17800	96	34	0.738462	0	165	0	Putative AT-hook DNA-binding family protein;(source:Araport11) protein_coding AT-HOOK MOTIF NUCLEAR LOCALIZED PROTEIN 23 (AHL23) AT-HOOK MOTIF NUCLEAR LOCALIZED PROTEIN 23 (AHL23)
Chr4	9908229	G	GTAC	MODIFIER	downstream_gene_variant	NaN	AT4G17810	AT4G17810	131	0	1	13	108	0.107438	C2H2 domain regulatory protein. Functions downstream of GL2 during root hair development and regulates expression of targets RDH6, RSL2 and RSL4. protein_coding ZINC FINGER PROTEIN 1 (ZP1) EMBRYO DEFECTIVE 3022 (EMB3022);ZINC FINGER PROTEIN 1 (ZP1)
Chr4	9929747	T	TC	MODIFIER	upstream_gene_variant	NaN	AT4G17860	AT4G17860	52	34	0.604651	0	129	0	carboxyl-terminal proteinase-like protein, putative (DUF239);(source:Araport11) protein_coding
Chr4	9953975	A	AGATCTT	MODIFIER	5_prime_UTR_variant	NaN	AT4G17910	AT4G17910	49	0	1	84	0	1	transferases, transferring acyl groups;(source:Araport11) protein_coding
Chr4	9953989	T	TAA	MODIFIER	upstream_gene_variant	NaN	ATL53	AT4G17905	46	1	0.978723	87	0	1	Putative RING-H2 finger protein ATL4H. protein_coding (ATL4H) ARABIDOPSIS T??XICOS EN LEVADURA 53 (ATL53); (ATL4H)
Chr4	9954001	T	TCTC	MODIFIER	upstream_gene_variant	NaN	ATL53	AT4G17905	42	0	1	84	0	1	Putative RING-H2 finger protein ATL4H. protein_coding (ATL4H) ARABIDOPSIS T??XICOS EN LEVADURA 53 (ATL53); (ATL4H)
Chr4	9961183	T	TA	MODIFIER	upstream_gene_variant	NaN	AT4G17915	AT4G17915	115	4	0.966387	155	0	1	pseudogene of pentatricopeptide (PPR) repeat-containing/C3HC4-type RING finger containing protein pseudogene
Chr4	9974045	T	A	MODIFIER	upstream_gene_variant	NaN	AHL13	AT4G17950	129	3	0.977273	0	169	0	AT-hook motif containing nuclear localized (AHL) DNA-binding protein; substrate of immune MAPKs. Phosphorylation regulates AHL13 protein stability and thereby its immune functions. Regulates key factors of jasmonic acid biosynthesis and signaling and affects immunity toward Pseudomonas syringae and Botrytis cinerea pathogens. protein_coding AT-HOOK MOTIF NUCLEAR LOCALIZED PROTEIN 13 (AHL13) AT-HO…
Chr4	9983139	C	A	MODIFIER	upstream_gene_variant	NaN	AT4G17975	AT4G17975	133	0	1	0	171	0	pre-tRNA tRNA-Cys (anticodon: GCA);(source:Araport11, TAIR10) pre_trna
Chr4	9985766	GT	G	MODIFIER	5_prime_UTR_variant	NaN	AT4G17990	AT4G17990	125	0	1	0	161	0	hypothetical protein;(source:Araport11) protein_coding
Chr4	9989541	C	G	MODERATE	missense_variant	p.Val25Leu	AT4G17998	AT4G17998	3	121	0.0241935	0	165	0	NaN
Chr4	9994312	G	GA	MODIFIER	5_prime_UTR_variant	NaN	IP5P2	AT4G18010	50	0	1	87	0	1	Encodes an inositol polyphosphate 5-phosphatase that appears to have Type I activity. It can dephosphorylate IP3(inositol(1,4,5)P3) and IP4 (inositol(1,3,4,5)P4), but it does not appear to be active against phosphatidylinositol 4,5 bisphosphate. Overexpression of this gene renders plants insensitive to ABA in germination and growth assays. protein_coding INOSITOL(1,4,5)P3 5-PHOSPHATASE II (IP5PII…
Chr4	10032460	C	A	MODIFIER	3_prime_UTR_variant	NaN	AT4G18070	AT4G18070	3	131	0.0223881	0	178	0	suppressor;(source:Araport11) protein_coding
Chr4	10097166	AT	A	MODIFIER	upstream_gene_variant	NaN	AT4G18255	AT4G18255	123	4	0.968504	166	0	1	pre-tRNA tRNA-Leu (anticodon: TAG);(source:Araport11, TAIR10) pre_trna
Chr4	10105316	A	AATATTAAACTTTT	MODIFIER	upstream_gene_variant	NaN	ATTRANS_11	AT4G18270	31	0	1	62	0	1	Encodes protein similar to similar to bacterial translocase I (mra Y). Expressed during flower bud development. protein_coding TRANSLOCASE 11 (TRANS11) ARABIDOPSIS THALIANA TRANSLOCASE 11 (ATTRANS11);TRANSLOCASE 11 (TRANS11)
Chr4	10109660	TTA	T	MODIFIER	downstream_gene_variant	NaN	AT4G18280	AT4G18280	109	6	0.947826	174	0	1	Encodes a gene whose transcription is induced in response to potassium-deficiency,drought, heat and salt stress. Overexpression increases tolerance to stressors. protein_coding GLYCINE RICH CELL WALL PROTEIN LIKE 1 (GRPL1) GLYCINE RICH CELL WALL PROTEIN LIKE 1 (GRPL1)
Chr4	10111424	GAAAAAAAA	G	MODIFIER	upstream_gene_variant	NaN	KAT2	AT4G18290	85	0	1	131	0	1	Encodes KAT2, a member of the Shaker family potassium ion (K+) channel. Critical to stomatal opening induced by blue light. Critical to circadian rhythm of stomatal opening. Involved in plant development in response to high light intensity. Under high light intensity, the mutant plant produced less biomass compared to the wild type. The Shaker family K+ ion channels include five groups based on p…
Chr4	10129280	C	T	MODERATE	missense_variant	p.Pro138Ser	AT4G18335	AT4G18335	25	100	0.2	0	161	0	hypothetical protein;(source:Araport11) protein_coding
Chr4	10136225	GTA	G	MODIFIER	upstream_gene_variant	NaN	AT4G18340	AT4G18340	26	91	0.222222	0	173	0	Glycosyl hydrolase superfamily protein;(source:Araport11) protein_coding
Chr4	10141912	A	G	MODIFIER	upstream_gene_variant	NaN	NCED2	AT4G18350	84	48	0.636364	0	168	0	Encodes 9-<i>cis</i>-epoxycarotenoid dioxygenase, a key enzyme in the biosynthesis of abscisic acid. The expression of this gene declines during the first 12h of imbibition. protein_coding NINE-CIS-EPOXYCAROTENOID DIOXYGENASE 2 (NCED2) NINE-CIS-EPOXYCAROTENOID DIOXYGENASE 2 (ATNCED2);NINE-CIS-EPOXYCAROTENOID DIOXYGENASE 2 (NCED2)
Chr4	10143435	T	A	MODERATE	missense_variant	p.Ile255Asn	NCED2	AT4G18350	21	89	0.190909	0	138	0	Encodes 9-<i>cis</i>-epoxycarotenoid dioxygenase, a key enzyme in the biosynthesis of abscisic acid. The expression of this gene declines during the first 12h of imbibition. protein_coding NINE-CIS-EPOXYCAROTENOID DIOXYGENASE 2 (NCED2) NINE-CIS-EPOXYCAROTENOID DIOXYGENASE 2 (ATNCED2);NINE-CIS-EPOXYCAROTENOID DIOXYGENASE 2 (NCED2)
Chr4	10144406	C	G	MODERATE	missense_variant	p.Leu579Val	NCED2	AT4G18350	83	45	0.648438	0	164	0	Encodes 9-<i>cis</i>-epoxycarotenoid dioxygenase, a key enzyme in the biosynthesis of abscisic acid. The expression of this gene declines during the first 12h of imbibition. protein_coding NINE-CIS-EPOXYCAROTENOID DIOXYGENASE 2 (NCED2) NINE-CIS-EPOXYCAROTENOID DIOXYGENASE 2 (ATNCED2);NINE-CIS-EPOXYCAROTENOID DIOXYGENASE 2 (NCED2)
Chr4	10152211	T	TC	MODIFIER	upstream_gene_variant	NaN	GLO5	AT4G18360	39	0	1	50	0	1	Encodes a glycolate oxidase that modulates reactive oxygen species-mediated signal transduction during nonhost resistance. protein_coding GLYCOLATE OXIDASE 3 (GOX3) GLYCOLATE OXIDASE 3 (GOX3)
Chr4	10152333	A	ACC	MODIFIER	upstream_gene_variant	NaN	GLO5	AT4G18360	122	5	0.96063	163	6	0.964497	Encodes a glycolate oxidase that modulates reactive oxygen species-mediated signal transduction during nonhost resistance. protein_coding GLYCOLATE OXIDASE 3 (GOX3) GLYCOLATE OXIDASE 3 (GOX3)
Chr4	10181047	T	TG	MODIFIER	upstream_gene_variant	NaN	AT4G18422	AT4G18422	100	0	1	139	0	1	transmembrane protein;(source:Araport11) protein_coding
Chr4	10182993	TGAA	T	MODIFIER	upstream_gene_variant	NaN	AT4G18425	AT4G18425	35	20	0.636364	50	30	0.625	transmembrane protein, putative (DUF679);(source:Araport11) protein_coding DUF679 DOMAIN MEMBRANE PROTEIN 4 (DMP4) DUF679 DOMAIN MEMBRANE PROTEIN 4 (DMP4)
Chr4	10185883	TA	T	MODIFIER	upstream_gene_variant	NaN	AT4G18425	AT4G18425	70	0	1	111	0	1	transmembrane protein, putative (DUF679);(source:Araport11) protein_coding DUF679 DOMAIN MEMBRANE PROTEIN 4 (DMP4) DUF679 DOMAIN MEMBRANE PROTEIN 4 (DMP4)
Chr4	10189378	G	C	MODIFIER	upstream_gene_variant	NaN	RABA1E	AT4G18430	34	98	0.257576	0	174	0	RAB GTPase homolog A1E;(source:Araport11) protein_coding RAB GTPASE HOMOLOG A1E (RABA1e) RAB GTPASE HOMOLOG A1E (RABA1e);RAB GTPASE HOMOLOG A1E (AtRABA1e)
Chr4	10196057	G	A	LOW	synonymous_variant	p.Phe114Phe	AT4G18460	AT4G18460	34	103	0.248175	0	170	0	D-Tyr-tRNA(Tyr) deacylase family protein;(source:Araport11) protein_coding
Chr4	10219622	CTCA	C	MODIFIER	upstream_gene_variant	NaN	PCMP-A2	AT4G18520	4	128	0.030303	0	174	0	Encodes a PPR (pentatricopeptide repeat) protein PDM1/SEL1. Involved in RNA editing and splicing of plastid genes. protein_coding SEEDLING LETHAL 1 (SEL1) (PDM1);SEEDLING LETHAL 1 (SEL1)
Chr4	10226458	ATT	A	MODIFIER	upstream_gene_variant	NaN	AT4G18540	AT4G18540	82	2	0.97619	117	2	0.983193	transmembrane protein;(source:Araport11) protein_coding
Chr4	10226894	T	C	MODIFIER	upstream_gene_variant	NaN	AT4G18540	AT4G18540	78	39	0.666667	0	158	0	transmembrane protein;(source:Araport11) protein_coding
Chr4	10247758	A	T	MODIFIER	upstream_gene_variant	NaN	WAVE5	AT4G18600	110	10	0.916667	146	9	0.941935	Encodes a member of the SCAR family.These proteins are part of a complex (WAVE) complex.The SCAR subunit activates the ARP2/3 complex which in turn act as a nucleator for actin filaments. protein_coding (WAVE5) (WAVE5); (SCARL);WASP (WISKOTT-ALDRICH SYNDROME PROTEIN)-FAMILY VERPROLIN HOMOLOGOUS PROTEIN 5 (AtSCAR-LIKE)
Chr4	10247761	A	C	MODIFIER	upstream_gene_variant	NaN	WAVE5	AT4G18600	107	10	0.91453	143	9	0.940789	Encodes a member of the SCAR family.These proteins are part of a complex (WAVE) complex.The SCAR subunit activates the ARP2/3 complex which in turn act as a nucleator for actin filaments. protein_coding (WAVE5) (WAVE5); (SCARL);WASP (WISKOTT-ALDRICH SYNDROME PROTEIN)-FAMILY VERPROLIN HOMOLOGOUS PROTEIN 5 (AtSCAR-LIKE)
Chr4	10264743	A	AT	MODIFIER	downstream_gene_variant	NaN	MRH1	AT4G18640	80	29	0.733945	0	86	0	Required for root hair elongation during tip growth. The mRNA is cell-to-cell mobile. protein_coding MORPHOGENESIS OF ROOT HAIR 1 (MRH1) MALE DISOVERER 2 (MDIS2);MORPHOGENESIS OF ROOT HAIR 1 (MRH1)
Chr4	10271187	C	T	MODIFIER	upstream_gene_variant	NaN	AT4G18660	AT4G18660	97	0	1	128	0	1	delay of germination protein;(source:Araport11) protein_coding
Chr4	10271208	C	T	MODIFIER	upstream_gene_variant	NaN	AT4G18660	AT4G18660	93	0	1	121	0	1	delay of germination protein;(source:Araport11) protein_coding
Chr4	10281182	C	A	HIGH	stop_gained	p.Cys50*	AT4G18680	AT4G18680	85	47	0.643939	0	167	0	delay of germination protein;(source:Araport11) protein_coding
Chr4	10299754	T	TA	MODIFIER	upstream_gene_variant	NaN	AT4G18720	AT4G18720	46	0	1	120	0	1	Transcription factor IIS protein;(source:Araport11) protein_coding
Chr4	10317431	GAAAACACTCGTCATTTGGTTTAATATCTCTAATCTCTATAACAATTTGAGCTTTAGCTGTACCAAAA	G	MODIFIER	upstream_gene_variant	NaN	CESA8	AT4G18780	130	0	1	155	0	1	Encodes a member of the cellulose synthase family involved in secondary cell wall biosynthesis. Mutants have abnormal xylem formation, reduced cellulose content, and enhanced drought and osmotic stress tolerance. Mediates resistance towards bacterial pathogens via ABA. Confers resistance towards bacterial and fungal pathogens, independent of salicylic acid, ethylene and jasmonate signaling. prote…
Chr4	10317550	CT	C	MODIFIER	upstream_gene_variant	NaN	CESA8	AT4G18780	123	0	1	167	0	1	Encodes a member of the cellulose synthase family involved in secondary cell wall biosynthesis. Mutants have abnormal xylem formation, reduced cellulose content, and enhanced drought and osmotic stress tolerance. Mediates resistance towards bacterial pathogens via ABA. Confers resistance towards bacterial and fungal pathogens, independent of salicylic acid, ethylene and jasmonate signaling. prote…
Chr4	10330114	C	T	MODIFIER	upstream_gene_variant	NaN	AT4G18810	AT4G18810	82	47	0.635659	0	163	0	NAD(P)-binding Rossmann-fold superfamily protein;(source:Araport11) protein_coding
Chr4	10341928	AAAG	A	MODIFIER	upstream_gene_variant	NaN	PCMP-E101	AT4G18840	127	0	1	164	0	1	Pentatricopeptide repeat (PPR-like) superfamily protein;(source:Araport11) protein_coding
Chr4	10380484	C	T	MODIFIER	upstream_gene_variant	NaN	AG	AT4G18960	10	0	1	16	0	1	Floral homeotic gene encoding a MADS domain transcription factor. Specifies floral meristem and carpel and stamen identity. Binds CArG box sequences. It is the only C function gene. It interacts genetically with the other homeotic genes to specify the floral organs. protein_coding AGAMOUS (AG) AGAMOUS (AG)
Chr4	10403156	AG	A	MODIFIER	upstream_gene_variant	NaN	IWS2	AT4G19000	58	0	1	118	0	1	The C-terminal portion of this protein has homology to the C-termini of the IWS1 (Interacts With Spt6) proteins found in yeast and humans. protein_coding (IWS2) ARABIDOPSIS THALIANA IWS2 (FROM YEAST INTERACTS WITH SPT6) (ATIWS2); (IWS2)
Chr4	10403170	CTTTATTTA	C	MODIFIER	upstream_gene_variant	NaN	IWS2	AT4G19000	52	0	1	113	0	1	The C-terminal portion of this protein has homology to the C-termini of the IWS1 (Interacts With Spt6) proteins found in yeast and humans. protein_coding (IWS2) ARABIDOPSIS THALIANA IWS2 (FROM YEAST INTERACTS WITH SPT6) (ATIWS2); (IWS2)
Chr4	10403190	AATGATCAT	A	MODIFIER	upstream_gene_variant	NaN	IWS2	AT4G19000	44	0	1	99	0	1	The C-terminal portion of this protein has homology to the C-termini of the IWS1 (Interacts With Spt6) proteins found in yeast and humans. protein_coding (IWS2) ARABIDOPSIS THALIANA IWS2 (FROM YEAST INTERACTS WITH SPT6) (ATIWS2); (IWS2)
Chr4	10403240	G	GAA	LOW	splice_region_variant&intron_variant	NaN	XTH29	AT4G18990	54	0	1	97	0	1	xyloglucan endotransglucosylase/hydrolase 29;(source:Araport11) protein_coding XYLOGLUCAN ENDOTRANSGLUCOSYLASE/HYDROLASE 29 (XTH29) XYLOGLUCAN ENDOTRANSGLUCOSYLASE/HYDROLASE 29 (XTH29)
Chr4	10422777	T	A	MODIFIER	downstream_gene_variant	NaN	CMT2	AT4G19020	122	8	0.938462	174	0	1	Encodes a plant DNA methyltransferase that methylates mainly cytosines in CHH (H = any base but G) contexts. It is involved in heat tolerance. protein_coding CHROMOMETHYLASE 2 (CMT2) CHROMOMETHYLASE 2 (CMT2)
Chr4	10426920	T	TGTATGTATTATA	MODIFIER	upstream_gene_variant	NaN	NIP1-1	AT4G19030	45	0	1	91	0	1	an aquaporin whose expression level is reduced by ABA, NaCl, dark, and desiccation. is expressed at relatively low levels under normal conditions. Also functions in arsenite transport and tolerance. protein_coding NOD26-LIKE MAJOR INTRINSIC PROTEIN 1 (NLM1) NOD26-LIKE MAJOR INTRINSIC PROTEIN 1 (NLM1);NOD26-LIKE INTRINSIC PROTEIN 1;1 (NIP1;1); (AT-NLM1);NOD26-LIKE MAJOR INTRINSIC PROTEIN 1 (ATNLM1)
Chr4	10426948	A	ATCCC	MODIFIER	upstream_gene_variant	NaN	NIP1-1	AT4G19030	18	0	1	42	0	1	an aquaporin whose expression level is reduced by ABA, NaCl, dark, and desiccation. is expressed at relatively low levels under normal conditions. Also functions in arsenite transport and tolerance. protein_coding NOD26-LIKE MAJOR INTRINSIC PROTEIN 1 (NLM1) NOD26-LIKE MAJOR INTRINSIC PROTEIN 1 (NLM1);NOD26-LIKE INTRINSIC PROTEIN 1;1 (NIP1;1); (AT-NLM1);NOD26-LIKE MAJOR INTRINSIC PROTEIN 1 (ATNLM1)
Chr4	10430588	T	A	MODIFIER	upstream_gene_variant	NaN	LCR7	AT4G19035	27	80	0.252336	0	138	0	Encodes a member of a family of small,secreted, cysteine rich protein with sequence similarity to the PCP (pollen coat protein) gene family. protein_coding LOW-MOLECULAR-WEIGHT CYSTEINE-RICH 7 (LCR7) LOW-MOLECULAR-WEIGHT CYSTEINE-RICH 7 (LCR7)
Chr4	10435697	T	G	MODERATE	missense_variant	p.Glu159Ala	EDR2	AT4G19040	81	45	0.642857	0	166	0	Encodes a PH and START domain-containing protein that mediates resistance to pathogenic fungi. Resistance requires salicylic acid signalling. Mutants are resistant to E. cichoracearum. Expressed throughout plant tissues and possibly localized to membranes /mitochondrion. protein_coding ENHANCED DISEASE RESISTANCE 2 (EDR2) ENHANCED DISEASE RESISTANCE 2 (EDR2)
Chr4	10440791	A	G	MODERATE	missense_variant	p.Val999Ala	AT4G19050	AT4G19050	134	0	1	0	167	0	NB-ARC domain-containing disease resistance protein;(source:Araport11) protein_coding
Chr4	10444515	G	T	MODIFIER	upstream_gene_variant	NaN	MOB1B	AT4G19045	78	37	0.678261	0	146	0	Member of a conserved family of proteins. Functions redundantly with MOB1A to regulate cell proliferation and JA metabolism. protein_coding (MOB1B) (MOB1B)
Chr4	10479492	T	C	MODIFIER	upstream_gene_variant	NaN	CCD4	AT4G19170	30	91	0.247934	0	159	0	Encodes a chloroplast-targeted member of a family of enzymes similar to nine-cis-epoxycarotenoid dioxygenase that acts as a major regulator of carotenoid degradation during dark-induced leaf senescence.. The mRNA is cell-to-cell mobile. protein_coding NINE-CIS-EPOXYCAROTENOID DIOXYGENASE 4 (NCED4) CAROTENOID CLEAVAGE DIOXYGENASE 4 (CCD4);NINE-CIS-EPOXYCAROTENOID DIOXYGENASE 4 (NCED4)
Chr4	10481362	A	AAAACCCCCCCAAAAAAACTGATATTTGACAAACTACAAATGTAGGTGAACC	MODIFIER	upstream_gene_variant	NaN	CCD4	AT4G19170	113	0	1	149	0	1	Encodes a chloroplast-targeted member of a family of enzymes similar to nine-cis-epoxycarotenoid dioxygenase that acts as a major regulator of carotenoid degradation during dark-induced leaf senescence.. The mRNA is cell-to-cell mobile. protein_coding NINE-CIS-EPOXYCAROTENOID DIOXYGENASE 4 (NCED4) CAROTENOID CLEAVAGE DIOXYGENASE 4 (CCD4);NINE-CIS-EPOXYCAROTENOID DIOXYGENASE 4 (NCED4)
Chr4	10513240	G	GAAGATA	MODIFIER	intergenic_region	NaN	PCMP-E2-CYP707A1	AT4G19220-AT4G19230	73	0	1	111	0	1	NaN
Chr4	10517366	G	A	MODIFIER	upstream_gene_variant	NaN	CYP707A1	AT4G19230	7	123	0.0538462	0	164	0	Encodes a protein with ABA 8'-hydroxylase activity, involved in ABA catabolism. Member of the CYP707A gene family. CYP707A1 appears to play an important role in determining the ABA levels in dry seeds. Gene involved in postgermination growth. Overexpression of CYP707A1 leads to a decrease in ABA levels and a reduction in after-ripening period to break dormancy. protein_coding CYTOCHROME P450, FAM…
Chr4	10524500	A	AAC	MODIFIER	downstream_gene_variant	NaN	CYP707A1	AT4G19230	43	0	1	76	0	1	Encodes a protein with ABA 8'-hydroxylase activity, involved in ABA catabolism. Member of the CYP707A gene family. CYP707A1 appears to play an important role in determining the ABA levels in dry seeds. Gene involved in postgermination growth. Overexpression of CYP707A1 leads to a decrease in ABA levels and a reduction in after-ripening period to break dormancy. protein_coding CYTOCHROME P450, FAM…
Chr4	10524514	A	AAT	MODIFIER	downstream_gene_variant	NaN	CYP707A1	AT4G19230	52	0	1	96	0	1	Encodes a protein with ABA 8'-hydroxylase activity, involved in ABA catabolism. Member of the CYP707A gene family. CYP707A1 appears to play an important role in determining the ABA levels in dry seeds. Gene involved in postgermination growth. Overexpression of CYP707A1 leads to a decrease in ABA levels and a reduction in after-ripening period to break dormancy. protein_coding CYTOCHROME P450, FAM…
Chr4	10524529	A	ATATTTAAG	MODIFIER	downstream_gene_variant	NaN	CYP707A1	AT4G19230	67	0	1	109	0	1	Encodes a protein with ABA 8'-hydroxylase activity, involved in ABA catabolism. Member of the CYP707A gene family. CYP707A1 appears to play an important role in determining the ABA levels in dry seeds. Gene involved in postgermination growth. Overexpression of CYP707A1 leads to a decrease in ABA levels and a reduction in after-ripening period to break dormancy. protein_coding CYTOCHROME P450, FAM…
Chr4	10528505	G	A	LOW	synonymous_variant	p.Asp132Asp	AT4G19240	AT4G19240	116	0	1	0	150	0	hypothetical protein;(source:Araport11) protein_coding
Chr4	10576629	A	AGG	MODIFIER	upstream_gene_variant	NaN	FAO4A	AT4G19380	62	0	1	102	0	1	Long-chain fatty alcohol dehydrogenase family protein;(source:Araport11) protein_coding
Chr4	10576669	G	GGCC	MODIFIER	upstream_gene_variant	NaN	FAO4A	AT4G19380	50	0	1	86	0	1	Long-chain fatty alcohol dehydrogenase family protein;(source:Araport11) protein_coding
Chr4	10576683	ATGT	A	MODIFIER	upstream_gene_variant	NaN	FAO4A	AT4G19380	45	0	1	76	0	1	Long-chain fatty alcohol dehydrogenase family protein;(source:Araport11) protein_coding
Chr4	10578529	T	G	MODIFIER	upstream_gene_variant	NaN	AT4G19390	AT4G19390	84	39	0.682927	0	158	0	Uncharacterized protein family (UPF0114);(source:Araport11) protein_coding
Chr4	10585266	A	T	MODIFIER	upstream_gene_variant	NaN	AT4G19400	AT4G19400	13	70	0.156627	0	133	0	Profilin family protein;(source:Araport11) protein_coding
Chr4	10595788	A	AT	MODIFIER	downstream_gene_variant	NaN	AT4G19430	AT4G19430	48	0	1	90	1	0.989011	hypothetical protein;(source:Araport11) protein_coding
Chr4	10597387	ATCG	A	MODIFIER	downstream_gene_variant	NaN	AT4G19430	AT4G19430	39	0	1	73	3	0.960526	hypothetical protein;(source:Araport11) protein_coding
Chr4	10597459	AATATGTCAAT	A	MODIFIER	downstream_gene_variant	NaN	AT4G19430	AT4G19430	61	0	1	102	0	1	hypothetical protein;(source:Araport11) protein_coding
Chr4	10609925	C	A	MODIFIER	downstream_gene_variant	NaN	AT4G19450	AT4G19450	80	46	0.634921	0	159	0	Major facilitator superfamily protein;(source:Araport11) protein_coding
Chr4	10616428	G	A	MODERATE	missense_variant	p.Gly138Ser	VPS54	AT4G19490	77	44	0.636364	0	166	0	Putative homolog of yeast Vps54. Thought to associate with POK and ATVPS53 in a plant GARP-like complex involved in the membrane trafficking system. protein_coding (VPS54) ARABIDOPSIS THALIANA VPS54 HOMOLOG (ATVPS54);MODIFIED TRANSPORT TO THE VACUOLE 17 (MTV17); (VPS54)
Chr4	10627699	G	A	MODERATE	missense_variant	p.Gly607Arg	AT4G19500	AT4G19500	4	0	1	10	0	1	nucleoside-triphosphatase/transmembrane receptor/nucleotide binding/ATP binding protein;(source:Araport11) protein_coding
Chr4	10627701	GT	G	HIGH	frameshift_variant	p.Phe608fs	AT4G19500	AT4G19500	3	0	1	9	0	1	nucleoside-triphosphatase/transmembrane receptor/nucleotide binding/ATP binding protein;(source:Araport11) protein_coding
Chr4	10634734	GTA	G	HIGH	frameshift_variant	p.Tyr304fs	AT4G19510	AT4G19510	48	1	0.979592	68	2	0.971429	Disease resistance protein (TIR-NBS-LRR class);(source:Araport11) protein_coding
Chr4	10635322	CATTGATGCTAAAGAT	C	MODERATE	conservative_inframe_deletion	p.Ile460_Asp464del	AT4G19510	AT4G19510	76	3	0.962025	99	5	0.951923	Disease resistance protein (TIR-NBS-LRR class);(source:Araport11) protein_coding
Chr4	10636915	CG	C	HIGH	frameshift_variant	p.Ile933fs	AT4G19510	AT4G19510	56	39	0.589474	89	48	0.649635	Disease resistance protein (TIR-NBS-LRR class);(source:Araport11) protein_coding
Chr4	10654427	A	ACC	HIGH	frameshift_variant	p.Lys398fs	AT4G19530	AT4G19530	46	47	0.494624	59	63	0.483607	Encodes a TIR-NB-LRR resistance protein. Transient expression in tobacco induces cell death. protein_coding
Chr4	10654529	ATC	A	HIGH	frameshift_variant	p.Ser432fs	AT4G19530	AT4G19530	35	6	0.853659	53	4	0.929825	Encodes a TIR-NB-LRR resistance protein. Transient expression in tobacco induces cell death. protein_coding
Chr4	10654604	GCAA	G	MODERATE	conservative_inframe_deletion	p.Gln457del	AT4G19530	AT4G19530	38	10	0.791667	64	24	0.727273	Encodes a TIR-NB-LRR resistance protein. Transient expression in tobacco induces cell death. protein_coding
Chr4	10655405	GATCC	G	MODIFIER	upstream_gene_variant	NaN	INDL	AT4G19540	34	24	0.586207	48	29	0.623377	Encodes a iron-suflur protein required for NADH dehydrogenase. protein_coding IRON-SULFUR PROTEIN REQUIRED FOR NADH DEHYDROGENASE (INDH) IRON-SULFUR PROTEIN REQUIRED FOR NADH DEHYDROGENASE (INDH);IND1(IRON-SULFUR PROTEIN REQUIRED FOR NADH DEHYDROGENASE)-LIKE (INDL)
Chr4	10655545	TTGCTTC	T	MODERATE	conservative_inframe_deletion	p.Leu705_Leu706del	AT4G19530	AT4G19530	19	0	1	13	0	1	Encodes a TIR-NB-LRR resistance protein. Transient expression in tobacco induces cell death. protein_coding
Chr4	10655678	AG	A	HIGH	frameshift_variant	p.Glu749fs	AT4G19530	AT4G19530	50	1	0.980392	67	0	1	Encodes a TIR-NB-LRR resistance protein. Transient expression in tobacco induces cell death. protein_coding
Chr4	10655706	A	AGAAGTTT	HIGH	frameshift_variant	p.Tyr758fs	AT4G19530	AT4G19530	54	1	0.981818	58	0	1	Encodes a TIR-NB-LRR resistance protein. Transient expression in tobacco induces cell death. protein_coding
Chr4	10657609	ATC	A	MODIFIER	upstream_gene_variant	NaN	CYCT1-2	AT4G19560	98	0	1	131	0	1	Cyclin family protein;(source:Araport11) protein_coding (CYCT1;2) (CYCT1;2)
Chr4	10666871	AGG	A	HIGH	frameshift_variant	p.Gly453fs	AT4G19570	AT4G19570	14	2	0.875	13	1	0.928571	Chaperone DnaJ-domain superfamily protein;(source:Araport11) protein_coding
Chr4	10666874	AAATGAAAACTCTACTACTGAAGAAG	A	HIGH	frameshift_variant	p.Asn454fs	AT4G19570	AT4G19570	15	2	0.882353	17	1	0.944444	Chaperone DnaJ-domain superfamily protein;(source:Araport11) protein_coding
Chr4	10666971	C	T	MODERATE	missense_variant	p.Leu486Phe	AT4G19570	AT4G19570	21	1	0.954545	31	0	1	Chaperone DnaJ-domain superfamily protein;(source:Araport11) protein_coding
Chr4	10671695	G	GACAGCCACCAAACCAGCAGAAGCAACCACAAAACGAGCCGAA	MODERATE	disruptive_inframe_insertion	p.Gln181_Pro182insProProAsnGlnGlnLysGlnProGlnAsnGluProLysGln	AT4G19590	AT4G19590	104	1	0.990476	135	0	1	Chaperone DnaJ-domain superfamily protein;(source:Araport11) protein_coding
Chr4	10697321	T	A	MODERATE	missense_variant	p.Ile278Leu	NPR4	AT4G19660	86	46	0.651515	0	171	0	Encodes NPR4, a ankyrin repeat BTB/POZ domain-containing protein with 36% sequence identity with NPR1. Mutants are more susceptible to the bacterial pathogen Pseudomonas syringe pv. tomato DC3000 and to the fungal pathogen Erysiphe cichoracearum, but do not differ markedly from wild type in interaction with virulent and avirulent strains of the oomycete Peronospora parasitica. NPR4 is required fo…
Chr4	10703994	G	GA	MODIFIER	upstream_gene_variant	NaN	AT4G19670	AT4G19670	79	0	1	115	0	1	RING/U-box superfamily protein;(source:Araport11) protein_coding
Chr4	10704023	A	ACGTAGC	MODIFIER	upstream_gene_variant	NaN	AT4G19670	AT4G19670	58	0	1	101	0	1	RING/U-box superfamily protein;(source:Araport11) protein_coding
Chr4	10707016	A	C	MODIFIER	upstream_gene_variant	NaN	IRT1	AT4G19690	125	0	1	153	0	1	The gene encodes Fe2+ transporter protein. It is a member of the Zrt/Irt-like protein (ZIP) family of transporters. AtIRT1 has broad specificity for divalent heavy metals, mediating the transport of zinc, manganese, cobalt and cadmium under Fe-deficient conditions. IRT1 is monoubiquitinated to promote endocytic trafficking. The mRNA is cell-to-cell mobile. protein_coding IRON-REGULATED TRANSPORTE…
Chr4	10707059	TA	T	MODIFIER	upstream_gene_variant	NaN	IRT1	AT4G19690	126	0	1	163	1	0.993902	The gene encodes Fe2+ transporter protein. It is a member of the Zrt/Irt-like protein (ZIP) family of transporters. AtIRT1 has broad specificity for divalent heavy metals, mediating the transport of zinc, manganese, cobalt and cadmium under Fe-deficient conditions. IRT1 is monoubiquitinated to promote endocytic trafficking. The mRNA is cell-to-cell mobile. protein_coding IRON-REGULATED TRANSPORTE…
Chr4	10707061	TAC	T	MODIFIER	upstream_gene_variant	NaN	IRT1	AT4G19690	127	0	1	161	1	0.993827	The gene encodes Fe2+ transporter protein. It is a member of the Zrt/Irt-like protein (ZIP) family of transporters. AtIRT1 has broad specificity for divalent heavy metals, mediating the transport of zinc, manganese, cobalt and cadmium under Fe-deficient conditions. IRT1 is monoubiquitinated to promote endocytic trafficking. The mRNA is cell-to-cell mobile. protein_coding IRON-REGULATED TRANSPORTE…
Chr4	10707067	ATTTTTT	A	MODIFIER	upstream_gene_variant	NaN	IRT1	AT4G19690	127	0	1	163	1	0.993902	The gene encodes Fe2+ transporter protein. It is a member of the Zrt/Irt-like protein (ZIP) family of transporters. AtIRT1 has broad specificity for divalent heavy metals, mediating the transport of zinc, manganese, cobalt and cadmium under Fe-deficient conditions. IRT1 is monoubiquitinated to promote endocytic trafficking. The mRNA is cell-to-cell mobile. protein_coding IRON-REGULATED TRANSPORTE…
Chr4	10707874	G	T	HIGH	stop_gained	p.Gly130*	IRT1	AT4G19690	121	0	1	0	153	0	The gene encodes Fe2+ transporter protein. It is a member of the Zrt/Irt-like protein (ZIP) family of transporters. AtIRT1 has broad specificity for divalent heavy metals, mediating the transport of zinc, manganese, cobalt and cadmium under Fe-deficient conditions. IRT1 is monoubiquitinated to promote endocytic trafficking. The mRNA is cell-to-cell mobile. protein_coding IRON-REGULATED TRANSPORTE…
Chr4	10709335	G	GTAGT	MODIFIER	downstream_gene_variant	NaN	IRT2	AT4G19680	21	0	1	41	0	1	encodes an iron transporter whose expression is induced by iron and zinc deficiency. Gene is specifically expressed in the external cell layers of the root subapical zone. protein_coding IRON REGULATED TRANSPORTER 2 (IRT2) IRON REGULATED TRANSPORTER 2 (IRT2)
Chr4	10709337	A	T	MODIFIER	downstream_gene_variant	NaN	IRT2	AT4G19680	23	0	1	46	0	1	encodes an iron transporter whose expression is induced by iron and zinc deficiency. Gene is specifically expressed in the external cell layers of the root subapical zone. protein_coding IRON REGULATED TRANSPORTER 2 (IRT2) IRON REGULATED TRANSPORTER 2 (IRT2)
Chr4	10718451	T	TCTTGCCCAAAAAAAAACAAAAAAACAAA	MODIFIER	upstream_gene_variant	NaN	BOI	AT4G19700	97	0	1	139	0	1	Encodes BOI (Botrytis Susceptible 1 Interactor). Has E3 ubiquitin ligase activity. Interacts with and ubiquitinates BOS1 (Botrytis Susceptible 1). It prevents caspase activation and attenuates cell death. protein_coding (RING) (RING); (ATILP);IAP-LIKE PROTEIN (ILP);BOTRYTIS SUSCEPTIBLE1 INTERACTOR (BOI)
Chr4	10724161	C	T	MODIFIER	upstream_gene_variant	NaN	AKHSDH2	AT4G19710	86	49	0.637037	0	180	0	Encodes a bifunctional aspartate kinase/homoserine dehydrogenase. These two activities catalyze the first and the third steps toward the synthesis of the essential amino acids threonine, isoleucine and methionine. protein_coding ASPARTATE KINASE-HOMOSERINE DEHYDROGENASE II (AK-HSDH II) ASPARTATE KINASE-HOMOSERINE DEHYDROGENASE (AK-HSDH);ASPARTATE KINASE-HOMOSERINE DEHYDROGENASE II (AK-HSDH II)
Chr4	10741458	A	C	MODIFIER	upstream_gene_variant	NaN	AT4G19740	AT4G19740	98	2	0.98	112	5	0.957265	Glycosyl hydrolase superfamily protein;(source:Araport11) protein_coding
Chr4	10744504	T	TC	MODIFIER	upstream_gene_variant	NaN	AT4G19740	AT4G19740	119	0	1	154	0	1	Glycosyl hydrolase superfamily protein;(source:Araport11) protein_coding
Chr4	10744546	TGTC	T	MODIFIER	upstream_gene_variant	NaN	AT4G19740	AT4G19740	117	0	1	151	3	0.980519	Glycosyl hydrolase superfamily protein;(source:Araport11) protein_coding
Chr4	10744558	TA	T	MODIFIER	upstream_gene_variant	NaN	AT4G19740	AT4G19740	118	3	0.975207	148	3	0.980132	Glycosyl hydrolase superfamily protein;(source:Araport11) protein_coding
Chr4	10744603	A	T	MODIFIER	upstream_gene_variant	NaN	AT4G19740	AT4G19740	126	0	1	155	0	1	Glycosyl hydrolase superfamily protein;(source:Araport11) protein_coding
Chr4	10752237	T	TTGCTTATA	MODIFIER	upstream_gene_variant	NaN	AT4G19790	AT4G19790	80	0	1	121	0	1	transposable_element_gene;(source:Araport11);copia-like retrotransposon family, has a 1.1e-45 P-value blast match to GB:CAA72989 open reading frame 1 (Ty1_Copia-element) (Brassica oleracea);(source:TAIR10) transposable_element_gene
Chr4	10769691	CAA	C	MODIFIER	upstream_gene_variant	NaN	AT4G19810	AT4G19810	118	0	1	149	0	1	ChiC encodes a Class V chitinase that is a part of glycoside hydrolase family 18 based on CAZy groupings. It appears to primarily act as an exochitinase in vitro where it predominantly cleaves a chitobiose (GlcNAc)2 residue from the non-reducing end of a chitin oligosaccharide. However, it shows some minor endochitinase activity in vitro, as well. A putative 24 amino-acid signal peptide may direc…
Chr4	10769855	A	AT	MODIFIER	upstream_gene_variant	NaN	AT4G19810	AT4G19810	64	0	1	117	0	1	ChiC encodes a Class V chitinase that is a part of glycoside hydrolase family 18 based on CAZy groupings. It appears to primarily act as an exochitinase in vitro where it predominantly cleaves a chitobiose (GlcNAc)2 residue from the non-reducing end of a chitin oligosaccharide. However, it shows some minor endochitinase activity in vitro, as well. A putative 24 amino-acid signal peptide may direc…
Chr4	10769928	G	A	MODIFIER	upstream_gene_variant	NaN	AT4G19810	AT4G19810	49	28	0.636364	0	101	0	ChiC encodes a Class V chitinase that is a part of glycoside hydrolase family 18 based on CAZy groupings. It appears to primarily act as an exochitinase in vitro where it predominantly cleaves a chitobiose (GlcNAc)2 residue from the non-reducing end of a chitin oligosaccharide. However, it shows some minor endochitinase activity in vitro, as well. A putative 24 amino-acid signal peptide may direc…
Chr4	10770061	CA	C	MODIFIER	upstream_gene_variant	NaN	AT4G19810	AT4G19810	46	0	1	89	0	1	ChiC encodes a Class V chitinase that is a part of glycoside hydrolase family 18 based on CAZy groupings. It appears to primarily act as an exochitinase in vitro where it predominantly cleaves a chitobiose (GlcNAc)2 residue from the non-reducing end of a chitin oligosaccharide. However, it shows some minor endochitinase activity in vitro, as well. A putative 24 amino-acid signal peptide may direc…
Chr4	10770824	T	TTCTTTTAAGAC	MODIFIER	upstream_gene_variant	NaN	AT4G19820	AT4G19820	48	47	0.505263	101	39	0.721429	Glycosyl hydrolase family protein with chitinase insertion domain-containing protein;(source:Araport11) protein_coding
Chr4	10770832	A	AATATTTAAAAACAC	MODIFIER	upstream_gene_variant	NaN	AT4G19820	AT4G19820	48	52	0.48	101	43	0.701389	Glycosyl hydrolase family protein with chitinase insertion domain-containing protein;(source:Araport11) protein_coding
Chr4	10783132	TC	T	HIGH	frameshift_variant	p.Gly375fs	AT4G19870	AT4G19870	4	102	0.0377358	0	152	0	Galactose oxidase/kelch repeat superfamily protein;(source:Araport11) protein_coding
Chr4	10805527	CA	C	MODIFIER	upstream_gene_variant	NaN	AT4G19925	AT4G19925	118	0	1	140	0	1	Toll-Interleukin-Resistance (TIR) domain family protein;(source:Araport11) protein_coding
Chr4	10805548	AATTC	A	MODIFIER	upstream_gene_variant	NaN	AT4G19925	AT4G19925	116	0	1	134	0	1	Toll-Interleukin-Resistance (TIR) domain family protein;(source:Araport11) protein_coding
Chr4	10811661	G	GTC	MODIFIER	upstream_gene_variant	NaN	POT9	AT4G19960	58	0	1	99	0	1	Encodes a potassium ion transmembrane transporter. Also mediates cesium uptake when expressed in E. coli. The mRNA is cell-to-cell mobile. protein_coding K+ UPTAKE PERMEASE 9 (KUP9) K+ UPTAKE PERMEASE 9 (KUP9); (KT9); (HAK9); (ATKUP9)
Chr4	10813184	TA	T	MODIFIER	upstream_gene_variant	NaN	POT9	AT4G19960	79	1	0.9875	133	0	1	Encodes a potassium ion transmembrane transporter. Also mediates cesium uptake when expressed in E. coli. The mRNA is cell-to-cell mobile. protein_coding K+ UPTAKE PERMEASE 9 (KUP9) K+ UPTAKE PERMEASE 9 (KUP9); (KT9); (HAK9); (ATKUP9)
Chr4	10832436	A	ATT	MODIFIER	upstream_gene_variant	NaN	AT4G19980	AT4G19980	112	0	1	151	0	1	hypothetical protein;(source:Araport11) protein_coding
Chr4	10840067	C	A	MODIFIER	upstream_gene_variant	NaN	OSB2	AT4G20010	115	0	1	155	2	0.987261	Organellar Single-stranded DNA Binding protein. Decreases MMEJ on long ssDNA templates. protein_coding PLASTID TRANSCRIPTIONALLY ACTIVE 9 (PTAC9) ORGANELLAR SINGLE-STRANDED DNA BINDING PROTEIN 2 (OSB2);PLASTID TRANSCRIPTIONALLY ACTIVE 9 (PTAC9)
Chr4	10848926	A	G	MODERATE	missense_variant	p.Phe13Ser	AT4G20040	AT4G20040	88	42	0.676923	0	171	0	Pectin lyase-like superfamily protein;(source:Araport11) protein_coding
Chr4	10866720	T	G	MODERATE	missense_variant	p.Leu476Val	AT4G20080	AT4G20080	31	93	0.25	0	163	0	Calcium-dependent lipid-binding (CaLB domain) plant phosphoribosyltransferase family protein;(source:Araport11) protein_coding MULTIPLE C2 DOMAIN AND TRANSMEMBRANE REGION PROTEIN 11 (MCTP11) MULTIPLE C2 DOMAIN AND TRANSMEMBRANE REGION PROTEIN 11 (MCTP11)
Chr4	10898530	G	A	LOW	synonymous_variant	p.Glu417Glu	AT4G20170	AT4G20170	81	46	0.637795	0	158	0	glycosyltransferase family protein (DUF23);(source:Araport11) protein_coding GALACTAN SYNTHASE 3 (GALS3) GALACTAN SYNTHASE 3 (GALS3)
Chr4	10911228	T	TAG	MODIFIER	upstream_gene_variant	NaN	AT4G20190	AT4G20190	44	0	1	113	0	1	hypothetical protein;(source:Araport11) protein_coding
Chr4	10911917	AT	A	MODIFIER	upstream_gene_variant	NaN	AT4G20190	AT4G20190	88	0	1	122	0	1	hypothetical protein;(source:Araport11) protein_coding
Chr4	10911976	CTGTTTAG	C	MODIFIER	upstream_gene_variant	NaN	AT4G20190	AT4G20190	33	0	1	49	0	1	hypothetical protein;(source:Araport11) protein_coding
Chr4	10926822	G	GT	MODIFIER	upstream_gene_variant	NaN	TPS09	AT4G20230	64	0	1	120	0	1	terpenoid synthase superfamily protein;(source:Araport11) protein_coding TERPENE SYNTHASE 30 (TPS30) TERPENE SYNTHASE 30 (TPS30)
Chr4	10930117	AC	A	HIGH	frameshift_variant	p.Gly202fs	CYP71A28	AT4G20235	82	47	0.635659	0	163	0	cytochrome P450, family 71, subfamily A, polypeptide 28;(source:Araport11) protein_coding CYTOCHROME P450, FAMILY 71, SUBFAMILY A, POLYPEPTIDE 28 (CYP71A28) CYTOCHROME P450, FAMILY 71, SUBFAMILY A, POLYPEPTIDE 28 (CYP71A28)
Chr4	10935476	T	TAACTTTAAATGGAATTTAGACAAAAAAAAACAAAAA	MODIFIER	upstream_gene_variant	NaN	CYP71A28	AT4G20235	45	0	1	91	0	1	cytochrome P450, family 71, subfamily A, polypeptide 28;(source:Araport11) protein_coding CYTOCHROME P450, FAMILY 71, SUBFAMILY A, POLYPEPTIDE 28 (CYP71A28) CYTOCHROME P450, FAMILY 71, SUBFAMILY A, POLYPEPTIDE 28 (CYP71A28)
Chr4	10957584	A	G	MODIFIER	upstream_gene_variant	NaN	AT4G20290	AT4G20290	71	41	0.633929	0	154	0	transmembrane protein;(source:Araport11) protein_coding
Chr4	10966413	A	ATTTTTTTT	MODIFIER	downstream_gene_variant	NaN	AT4G20310	AT4G20310	101	0	1	134	0	1	Encodes a Golgi-localized protease that can cleave the transcription factors bZIP17 and bZIP28 that are translocated from the ER through the Golgi so that the transcription factors can be released to translocate into the nucleus. protein_coding SITE 2 PROTEASE (S2P) SITE 2 PROTEASE (S2P)
Chr4	10966577	T	TTC	MODIFIER	downstream_gene_variant	NaN	AT4G20310	AT4G20310	59	0	1	99	0	1	Encodes a Golgi-localized protease that can cleave the transcription factors bZIP17 and bZIP28 that are translocated from the ER through the Golgi so that the transcription factors can be released to translocate into the nucleus. protein_coding SITE 2 PROTEASE (S2P) SITE 2 PROTEASE (S2P)
Chr4	10987364	C	G	LOW	synonymous_variant	p.Ser424Ser	AT4G20340	AT4G20340	135	0	1	160	12	0.930233	Transcription factor TFIIE, alpha subunit;(source:Araport11) protein_coding
Chr4	11004487	A	ATCGCCGTTTTGAGCGAC	MODIFIER	upstream_gene_variant	NaN	TSF	AT4G20370	91	0	1	123	0	1	Encodes a floral inducer that is a homolog of FT. Plants overexpressing this gene flower earlier than Col. Loss-of-function mutations flower later in short days. TSF and FT play overlapping roles in the promotion of flowering, with FT playing the dominant role and together playing an antagonistic role to TFL1 in the determination of inflorescence meristem identity. .TSF sequences show extensive v…
Chr4	11023734	T	TG	MODIFIER	5_prime_UTR_variant	NaN	SMB	AT4G20440	70	46	0.603448	0	159	0	small nuclear ribonucleoprotein associated protein B;(source:Araport11) protein_coding SMALL NUCLEAR RIBONUCLEOPROTEIN ASSOCIATED PROTEIN B (smB) SMALL NUCLEAR RIBONUCLEOPROTEIN ASSOCIATED PROTEIN B (smB)
Chr4	11104515	T	C	MODIFIER	upstream_gene_variant	NaN	AT4G20715	AT4G20715	66	0	1	110	0	1	transposable_element_gene;(source:Araport11);similar to filament protein-related [Arabidopsis thaliana] (TAIR:AT4G20730.1);(source:TAIR10) transposable_element_gene
Chr4	11117877	A	G	MODIFIER	upstream_gene_variant	NaN	AT4G20725	AT4G20725	34	20	0.62963	0	89	0	transposable_element_gene;(source:Araport11);non-LTR retrotransposon family (LINE), has a 1.2e-31 P-value blast match to GB:NP_038603 L1 repeat, Tf subfamily, member 23 (LINE-element) (Mus musculus);(source:TAIR10) transposable_element_gene
Chr4	11117952	A	G	MODIFIER	upstream_gene_variant	NaN	AT4G20725	AT4G20725	3	95	0.0306122	0	147	0	transposable_element_gene;(source:Araport11);non-LTR retrotransposon family (LINE), has a 1.2e-31 P-value blast match to GB:NP_038603 L1 repeat, Tf subfamily, member 23 (LINE-element) (Mus musculus);(source:TAIR10) transposable_element_gene
Chr4	11140372	G	T	MODERATE	missense_variant	p.Trp239Cys	AT4G20800	AT4G20800	27	85	0.241071	0	148	0	FAD-binding Berberine family protein;(source:Araport11) protein_coding (ATBBE17) (ATBBE17)
Chr4	11155196	T	A	MODIFIER	upstream_gene_variant	NaN	AT4G20830	AT4G20830	124	0	1	160	7	0.958084	Encodes an oligogalacturonide oxidase that inactivates the elicitor-active oligogalacturonides (OGs). It is involved in plant immunity. Overexpressing plants are more resistant to B. cinerea. protein_coding (ATBBE19) OLIGOGALACTURONIDE OXIDASE 1 (OGOX1); (ATBBE19)
Chr4	11172320	T	A	MODIFIER	upstream_gene_variant	NaN	TPP2	AT4G20850	85	47	0.643939	0	178	0	Tripeptidyl Peptidase II. Ser protease that assembles into a large oligomeric complex containing two proteins of 153 and 142 kD that are derived from a single TPP2 gene, with the smaller version missing part of the C-terminal end. Not essential, based on the lack of phenotype of a T-DNA disruption mutant. protein_coding TRIPEPTIDYL PEPTIDASE II (TPP2) TRIPEPTIDYL PEPTIDASE II (TPP2)
Chr4	11211525	GGAAGAGCT	G	MODIFIER	upstream_gene_variant	NaN	PYRD	AT4G20960	69	0	1	0	99	0	encodes diaminohydroxyphosphoribosylaminopyrimidine deaminase catalyzing the second step in the riboflavin biosynthesis protein_coding PYRIMIDINE DEAMINASE (PYRD) PYRIMIDINE DEAMINASE (PYRD)
Chr4	11211537	A	T	MODIFIER	upstream_gene_variant	NaN	PYRD	AT4G20960	67	1	0.985294	0	97	0	encodes diaminohydroxyphosphoribosylaminopyrimidine deaminase catalyzing the second step in the riboflavin biosynthesis protein_coding PYRIMIDINE DEAMINASE (PYRD) PYRIMIDINE DEAMINASE (PYRD)
Chr4	11212188	C	T	MODERATE	missense_variant	p.Leu38Phe	PYRD	AT4G20960	32	101	0.240602	0	167	0	encodes diaminohydroxyphosphoribosylaminopyrimidine deaminase catalyzing the second step in the riboflavin biosynthesis protein_coding PYRIMIDINE DEAMINASE (PYRD) PYRIMIDINE DEAMINASE (PYRD)
Chr4	11232416	A	C	MODIFIER	downstream_gene_variant	NaN	AT4G21020	AT4G21020	78	45	0.634146	0	166	0	Late embryogenesis abundant protein (LEA) family protein;(source:Araport11) protein_coding
Chr4	11238254	AT	A	MODIFIER	upstream_gene_variant	NaN	DOF4.3	AT4G21040	116	0	1	149	0	1	Dof-type zinc finger domain-containing protein;(source:Araport11) protein_coding DNA-BINDING WITH ONE FINGER 4.3 (DOF4.3) (ATDOF4.3);DNA-BINDING WITH ONE FINGER 4.3 (DOF4.3)
Chr4	11269405	GAAACTCGATGGACTTTCTTCTCTTT	G	MODIFIER	upstream_gene_variant	NaN	DDB1B	AT4G21100	64	0	1	120	0	1	One of two closely related genes similar to a damaged DNA binding protein originally described in mammals. May form a complex with DET1 to regulate photomorphogenesis. Loss of function mutations are lethal. The DDB1b protein binds with a number of DWD-containing proteins and may form part of a CUL4-based E3 ubiquitin ligase. protein_coding DAMAGED DNA BINDING PROTEIN 1B (DDB1B) DAMAGED DNA BINDIN…
Chr4	11269449	T	G	MODIFIER	upstream_gene_variant	NaN	DDB1B	AT4G21100	56	0	1	111	0	1	One of two closely related genes similar to a damaged DNA binding protein originally described in mammals. May form a complex with DET1 to regulate photomorphogenesis. Loss of function mutations are lethal. The DDB1b protein binds with a number of DWD-containing proteins and may form part of a CUL4-based E3 ubiquitin ligase. protein_coding DAMAGED DNA BINDING PROTEIN 1B (DDB1B) DAMAGED DNA BINDIN…
Chr4	11269474	TC	T	MODIFIER	upstream_gene_variant	NaN	DDB1B	AT4G21100	50	0	1	102	1	0.990291	One of two closely related genes similar to a damaged DNA binding protein originally described in mammals. May form a complex with DET1 to regulate photomorphogenesis. Loss of function mutations are lethal. The DDB1b protein binds with a number of DWD-containing proteins and may form part of a CUL4-based E3 ubiquitin ligase. protein_coding DAMAGED DNA BINDING PROTEIN 1B (DDB1B) DAMAGED DNA BINDIN…
Chr4	11269692	A	C	MODIFIER	upstream_gene_variant	NaN	DDB1B	AT4G21100	31	88	0.260504	0	156	0	One of two closely related genes similar to a damaged DNA binding protein originally described in mammals. May form a complex with DET1 to regulate photomorphogenesis. Loss of function mutations are lethal. The DDB1b protein binds with a number of DWD-containing proteins and may form part of a CUL4-based E3 ubiquitin ligase. protein_coding DAMAGED DNA BINDING PROTEIN 1B (DDB1B) DAMAGED DNA BINDIN…
Chr4	11297848	T	A	MODIFIER	upstream_gene_variant	NaN	EMB1417	AT4G21190	24	95	0.201681	0	156	0	Pentatricopeptide repeat (PPR) superfamily protein;(source:Araport11) protein_coding EMBRYO DEFECTIVE 1417 (emb1417) EMBRYO DEFECTIVE 1417 (emb1417)
Chr4	11324222	A	ATT	MODIFIER	upstream_gene_variant	NaN	CRK27	AT4G21230	5	45	0.1	0	77	0	Encodes a cysteine-rich receptor-like protein kinase. protein_coding CYSTEINE-RICH RLK (RECEPTOR-LIKE PROTEIN KINASE) 27 (CRK27) CYSTEINE-RICH RLK (RECEPTOR-LIKE PROTEIN KINASE) 27 (CRK27)
Chr4	11370461	A	T	MODIFIER	upstream_gene_variant	NaN	AT4G21360	AT4G21360	29	0	1	41	0	1	transposable_element_gene;(source:Araport11);copia-like retrotransposon family, has a 0. P-value blast match to GB:CAA31653 polyprotein (Ty1_Copia-element) (Arabidopsis thaliana);(source:TAIR10) transposable_element_gene
Chr4	11370479	AAAG	A	MODIFIER	upstream_gene_variant	NaN	AT4G21360	AT4G21360	37	0	1	68	0	1	transposable_element_gene;(source:Araport11);copia-like retrotransposon family, has a 0. P-value blast match to GB:CAA31653 polyprotein (Ty1_Copia-element) (Arabidopsis thaliana);(source:TAIR10) transposable_element_gene
Chr4	11370523	A	ACT	MODIFIER	upstream_gene_variant	NaN	AT4G21360	AT4G21360	41	0	1	64	0	1	transposable_element_gene;(source:Araport11);copia-like retrotransposon family, has a 0. P-value blast match to GB:CAA31653 polyprotein (Ty1_Copia-element) (Arabidopsis thaliana);(source:TAIR10) transposable_element_gene
Chr4	11370525	C	CT	MODIFIER	upstream_gene_variant	NaN	AT4G21360	AT4G21360	39	0	1	64	0	1	transposable_element_gene;(source:Araport11);copia-like retrotransposon family, has a 0. P-value blast match to GB:CAA31653 polyprotein (Ty1_Copia-element) (Arabidopsis thaliana);(source:TAIR10) transposable_element_gene
Chr4	11384024	CTTT	C	MODIFIER	downstream_gene_variant	NaN	AT4G21363	AT4G21363	11	0	1	23	0	1	transposable_element_gene;(source:Araport11);copia-like retrotransposon family, has a 6.4e-18 P-value blast match to GB:CAA31653 polyprotein (Ty1_Copia-element) (Arabidopsis thaliana);(source:TAIR10) transposable_element_gene
Chr4	11384450	CAT	C	LOW	splice_region_variant&intron_variant	NaN	PSEUDOSRKA	AT4G21370	54	0	1	84	0	1	The Col-0 pseudoSRKA allele contains a frameshift mutation that introduces a premature stop codon within the fourth of seven exons found in SRK genes. Its SCR sequences consist of several truncated pseudoSCR sequences, the longest of which is designated pseudoSCR1. pseudogene PSEUDOGENE OF S-LOCUS RECEPTOR KINASE A (PSEUDOSRKA) PSEUDOGENE OF S-LOCUS RECEPTOR KINASE A (PSEUDOSRKA)
Chr4	11384474	ACTCAAC	A	MODIFIER	downstream_gene_variant	NaN	AT4G21363	AT4G21363	68	0	1	96	0	1	transposable_element_gene;(source:Araport11);copia-like retrotransposon family, has a 6.4e-18 P-value blast match to GB:CAA31653 polyprotein (Ty1_Copia-element) (Arabidopsis thaliana);(source:TAIR10) transposable_element_gene
Chr4	11386127	GTC	G	MODIFIER	downstream_gene_variant	NaN	AT4G21366	AT4G21366	58	3	0.95082	82	8	0.911111	Protein kinase superfamily protein;(source:Araport11) protein_coding
Chr4	11386235	CCATA	C	MODIFIER	downstream_gene_variant	NaN	AT4G21366	AT4G21366	44	67	0.396396	50	89	0.359712	Protein kinase superfamily protein;(source:Araport11) protein_coding
Chr4	11386286	TG	T	MODIFIER	downstream_gene_variant	NaN	AT4G21366	AT4G21366	44	60	0.423077	57	79	0.419118	Protein kinase superfamily protein;(source:Araport11) protein_coding
Chr4	11386318	ACG	A	MODIFIER	downstream_gene_variant	NaN	AT4G21366	AT4G21366	50	61	0.45045	65	85	0.433333	Protein kinase superfamily protein;(source:Araport11) protein_coding
Chr4	11386492	CAAA	C	MODIFIER	downstream_gene_variant	NaN	AT4G21366	AT4G21366	79	4	0.951807	94	9	0.912621	Protein kinase superfamily protein;(source:Araport11) protein_coding
Chr4	11386621	CCG	C	MODIFIER	downstream_gene_variant	NaN	AT4G21366	AT4G21366	105	6	0.945946	140	11	0.927152	Protein kinase superfamily protein;(source:Araport11) protein_coding
Chr4	11386751	A	AC	MODIFIER	downstream_gene_variant	NaN	AT4G21366	AT4G21366	121	0	1	151	3	0.980519	Protein kinase superfamily protein;(source:Araport11) protein_coding
Chr4	11386830	TGG	T	MODIFIER	downstream_gene_variant	NaN	AT4G21366	AT4G21366	113	2	0.982609	144	1	0.993103	Protein kinase superfamily protein;(source:Araport11) protein_coding
Chr4	11424639	A	G	MODIFIER	upstream_gene_variant	NaN	ATMYB102	AT4G21440	27	93	0.225	0	170	0	Encodes a MYB transcription factor involved in wounding and osmotic stress response. Member of the R2R3 factor gene family. protein_coding MYB-LIKE 102 (MYB102) (MYB102);MYB-LIKE 102 (MYB102);A. THALIANA MYB 4 (ATM4);MYB-LIKE 102 (ATMYB102);ARABIDOPSIS THALIANA MYOSIN 4 (ATM4)
Chr4	11434674	G	GT	MODIFIER	downstream_gene_variant	NaN	AT4G21460	AT4G21460	73	7	0.9125	109	9	0.923729	Ribosomal protein S24/S35;(source:Araport11) protein_coding
Chr4	11447177	T	TC	MODIFIER	upstream_gene_variant	NaN	SKIP27	AT4G21510	122	7	0.945736	161	2	0.98773	F-box family protein;(source:Araport11) protein_coding F-BOX STRESS INDUCED 2 (FBS2) (ATFBS2);F-BOX STRESS INDUCED 2 (FBS2)
Chr4	11447273	TTGTGACGTGTATGCTTAG	T	MODIFIER	upstream_gene_variant	NaN	SKIP27	AT4G21510	119	0	1	169	0	1	F-box family protein;(source:Araport11) protein_coding F-BOX STRESS INDUCED 2 (FBS2) (ATFBS2);F-BOX STRESS INDUCED 2 (FBS2)
Chr4	11449555	C	A	MODERATE	missense_variant	p.Ala132Ser	AT4G21520	AT4G21520	30	96	0.238095	0	171	0	Transducin/WD40 repeat-like superfamily protein;(source:Araport11) protein_coding WD REPEAT CONTAINING ANTISENSE TO TP53 (WRAP53)
Chr4	11464524	CTAGT	C	MODIFIER	downstream_gene_variant	NaN	SPHK1	AT4G21540	3	123	0.0238095	0	168	0	Encodes a sphingosine kinase, also has enzyme activity towards other plant long-chain sphingoid bases. Involved in guard cell ABA signalling and seed germination. protein_coding SPHINGOSINE KINASE 1 (SPHK1) SPHINGOSINE KINASE 1 (SPHK1)
Chr4	11473196	TG	T	MODIFIER	upstream_gene_variant	NaN	VPS28-1	AT4G21560	57	0	1	114	0	1	vacuolar protein sorting-associated protein-like protein;(source:Araport11) protein_coding VACUOLAR PROTEIN SORTING-ASSOCIATED PROTEIN 28 HOMOLOG 1 (VPS28-1) VACUOLAR PROTEIN SORTING 28 (VPS28);VACUOLAR PROTEIN SORTING-ASSOCIATED PROTEIN 28 HOMOLOG 1 (VPS28-1)
Chr4	11474111	TTC	T	MODIFIER	upstream_gene_variant	NaN	VPS28-1	AT4G21560	110	7	0.940171	150	10	0.9375	vacuolar protein sorting-associated protein-like protein;(source:Araport11) protein_coding VACUOLAR PROTEIN SORTING-ASSOCIATED PROTEIN 28 HOMOLOG 1 (VPS28-1) VACUOLAR PROTEIN SORTING 28 (VPS28);VACUOLAR PROTEIN SORTING-ASSOCIATED PROTEIN 28 HOMOLOG 1 (VPS28-1)
Chr4	11474914	G	GA	MODIFIER	upstream_gene_variant	NaN	VPS28-1	AT4G21560	96	0	1	134	0	1	vacuolar protein sorting-associated protein-like protein;(source:Araport11) protein_coding VACUOLAR PROTEIN SORTING-ASSOCIATED PROTEIN 28 HOMOLOG 1 (VPS28-1) VACUOLAR PROTEIN SORTING 28 (VPS28);VACUOLAR PROTEIN SORTING-ASSOCIATED PROTEIN 28 HOMOLOG 1 (VPS28-1)
Chr4	11481551	A	AGAG	MODIFIER	upstream_gene_variant	NaN	ENDO5	AT4G21600	85	0	1	105	1	0.990566	Encodes a protein with mismatch-specific endonuclease activity with a preference for T/G, A/G, and G/G of single base mismatches. It also has the ability to cleave indel types of mismatches (heteroduplexes with loops). protein_coding ENDONUCLEASE 5 (ENDO5) ENDONUCLEASE 5 (ENDO5)
Chr4	11483092	C	A	MODIFIER	upstream_gene_variant	NaN	ENDO5	AT4G21600	93	20	0.823009	157	0	1	Encodes a protein with mismatch-specific endonuclease activity with a preference for T/G, A/G, and G/G of single base mismatches. It also has the ability to cleave indel types of mismatches (heteroduplexes with loops). protein_coding ENDONUCLEASE 5 (ENDO5) ENDONUCLEASE 5 (ENDO5)
Chr4	11516967	A	G	MODIFIER	3_prime_UTR_variant	NaN	CPL1	AT4G21670	130	0	1	0	172	0	encodes a a novel transcriptional repressor harboring two double-stranded RNA-binding domains and a region homologous to the catalytic domain of RNA polymerase II C-terminal domain phosphatases found in yeast and in animals that regulate gene transcription. Protein exhibits innate phosphatase activity in vitro. Mutants exhibit hyperresponsiveness to ABA, cold, and NaCl. protein_coding C-TERMINAL …
Chr4	11538223	C	T	MODIFIER	upstream_gene_variant	NaN	AT4G21705	AT4G21705	135	0	1	0	171	0	Tetratricopeptide repeat (TPR)-like superfamily protein;(source:Araport11) protein_coding
Chr4	11550697	T	A	MODIFIER	upstream_gene_variant	NaN	ATML1	AT4G21750	128	0	1	151	10	0.937888	Encodes a homeobox protein similar to GL2. It is expressed in both the apical and basal daughter cells of the zygote as well as their progeny. Expression is detected starting the two-celled stage of embryo development and is later restricted to the outermost, epidermal cell layer from its inception. Its promoter is highly modular with each region contributing to specific aspects of the gene's spa…
Chr4	11573218	C	T	MODIFIER	upstream_gene_variant	NaN	AT4G21820	AT4G21820	9	120	0.0697674	0	178	0	binding / calmodulin binding protein;(source:Araport11) protein_coding
Chr4	11604225	T	G	MODERATE	missense_variant	p.Asn21His	HSP15.4	AT4G21870	131	0	1	0	167	0	HSP20-like chaperone protein_coding
Chr4	11636987	C	CTCAAATTT	MODIFIER	upstream_gene_variant	NaN	AT4G21920	AT4G21920	63	0	1	98	0	1	hypothetical protein;(source:Araport11) protein_coding
Chr4	11650054	GA	G	MODIFIER	upstream_gene_variant	NaN	PER42	AT4G21960	96	0	1	137	6	0.958042	Encodes AT4g21960 (AT4g21960/T8O5_170). The mRNA is cell-to-cell mobile. protein_coding (PRXR1) (PRXR1)
Chr4	11659380	AC	A	MODIFIER	upstream_gene_variant	NaN	AT4G21990	AT4G21990	74	13	0.850575	104	15	0.87395	Encodes a protein disulfide isomerase-like (PDIL) protein, a member of a multigene family within the thioredoxin (TRX) superfamily. This protein also belongs to the adenosine 5'-phosphosulfate reductase-like (APRL) group. protein_coding APS REDUCTASE 3 (APR3) (ATAPR3);PAPS REDUCTASE HOMOLOG 26 (PRH26);APS REDUCTASE 3 (APR3); (PRH-26)
Chr4	11659462	TC	T	MODIFIER	upstream_gene_variant	NaN	AT4G21990	AT4G21990	60	11	0.84507	77	18	0.810526	Encodes a protein disulfide isomerase-like (PDIL) protein, a member of a multigene family within the thioredoxin (TRX) superfamily. This protein also belongs to the adenosine 5'-phosphosulfate reductase-like (APRL) group. protein_coding APS REDUCTASE 3 (APR3) (ATAPR3);PAPS REDUCTASE HOMOLOG 26 (PRH26);APS REDUCTASE 3 (APR3); (PRH-26)
Chr4	11659476	TA	T	MODIFIER	upstream_gene_variant	NaN	AT4G21990	AT4G21990	39	22	0.639344	59	32	0.648352	Encodes a protein disulfide isomerase-like (PDIL) protein, a member of a multigene family within the thioredoxin (TRX) superfamily. This protein also belongs to the adenosine 5'-phosphosulfate reductase-like (APRL) group. protein_coding APS REDUCTASE 3 (APR3) (ATAPR3);PAPS REDUCTASE HOMOLOG 26 (PRH26);APS REDUCTASE 3 (APR3); (PRH-26)
Chr4	11670247	G	GGTA	MODIFIER	upstream_gene_variant	NaN	AT4G22030	AT4G22030	2	56	0.0344828	0	96	0	F-box protein with a domain protein;(source:Araport11) protein_coding F-BOX/DUF295 BRASSICEAE-SPECIFIC 27 (ATFDB27) F-BOX/DUF295 BRASSICEAE-SPECIFIC 27 (ATFDB27)
Chr4	11685996	C	T	MODIFIER	upstream_gene_variant	NaN	AT4G22040	AT4G22040	10	116	0.0793651	0	168	0	transposable_element_gene;(source:Araport11);copia-like retrotransposon family, has a 5.3e-193 P-value blast match to GB:AAA57005 Hopscotch polyprotein (Ty1_Copia-element) (Zea mays);(source:TAIR10) transposable_element_gene
Chr4	11706275	TAA	T	MODIFIER	upstream_gene_variant	NaN	RHS14	AT4G22080	104	3	0.971963	135	2	0.985401	root hair specific 14;(source:Araport11) protein_coding ROOT HAIR SPECIFIC 14 (RHS14) ROOT HAIR SPECIFIC 14 (RHS14)
Chr4	11706942	T	TAAA	MODIFIER	upstream_gene_variant	NaN	RHS14	AT4G22080	26	29	0.472727	44	55	0.444444	root hair specific 14;(source:Araport11) protein_coding ROOT HAIR SPECIFIC 14 (RHS14) ROOT HAIR SPECIFIC 14 (RHS14)
Chr4	11735714	CACATGTTTAATGAG	C	MODIFIER	upstream_gene_variant	NaN	PUX3	AT4G22150	126	3	0.976744	167	0	1	Arabidopsis thaliana CDC48-interacting UBX-domain protein (PUX3) protein_coding PLANT UBX DOMAIN-CONTAINING PROTEIN 3 (PUX3) (PUX3);PLANT UBX DOMAIN-CONTAINING PROTEIN 3 (PUX3)
Chr4	11735882	C	T	MODIFIER	upstream_gene_variant	NaN	PUX3	AT4G22150	10	120	0.0769231	0	167	0	Arabidopsis thaliana CDC48-interacting UBX-domain protein (PUX3) protein_coding PLANT UBX DOMAIN-CONTAINING PROTEIN 3 (PUX3) (PUX3);PLANT UBX DOMAIN-CONTAINING PROTEIN 3 (PUX3)
Chr4	11743276	TA	T	MODIFIER	5_prime_UTR_variant	NaN	AT4G22190	AT4G22190	55	0	1	105	0	1	serine/arginine repetitive matrix-like protein;(source:Araport11) protein_coding
Chr4	11751437	ATT	A	MODIFIER	upstream_gene_variant	NaN	AKT2	AT4G22200	42	1	0.976744	81	0	1	Encodes AKT2, a photosynthate- and light-dependent inward rectifying potassium channel with unique gating properties that are regulated by phosphorylation. Expressed in guard cell protoplasts and in the phloem and xylem of aerial portions of the plant. The channel can coassemble with another K+ channel, KAT1, in vitro. In guard cells, AKT2/3 is responsible for the Ca2+ sensitivity of the K+ uptak…
Chr4	11751522	TACAAAAAAAA	T	MODIFIER	upstream_gene_variant	NaN	AKT2	AT4G22200	29	1	0.966667	51	1	0.980769	Encodes AKT2, a photosynthate- and light-dependent inward rectifying potassium channel with unique gating properties that are regulated by phosphorylation. Expressed in guard cell protoplasts and in the phloem and xylem of aerial portions of the plant. The channel can coassemble with another K+ channel, KAT1, in vitro. In guard cells, AKT2/3 is responsible for the Ca2+ sensitivity of the K+ uptak…
Chr4	11773580	TC	T	HIGH	frameshift_variant	p.Ile63fs	MRB1	AT4G22270	6	107	0.0530973	0	147	0	Encodes a plasma membrane protein involved in the positive regulation of organ size development. Overexpression results in organ size enlargement. protein_coding MEMBRANE RELATED BIGGER1 (MRB1) ARABIDOPSIS MEMBRANE RELATED BIGGER1 (ATMRB1);MEMBRANE RELATED BIGGER1 (MRB1)
Chr4	11790344	A	G	MODIFIER	upstream_gene_variant	NaN	AT4G22290	AT4G22290	83	51	0.619403	0	170	0	Paralog of SHOU4-like. Predicted transmembrane protein. protein_coding (SHOU4L2) (SHOU4L2)
Chr4	11795090	T	A	MODIFIER	upstream_gene_variant	NaN	AT4G22305	AT4G22305	111	0	1	156	0	1	Encodes SOBER1, a carboxylesterase that inhibits AvrBsT-triggered phenotypes in Arabidopsis. SOBER1 was formerly linked to AT4G22300 but this locus was split in the TAIR10 annotation into AT4G22300 and AT4G22305. AT4G22300 is now known as TIPSY1 and AT4G22305 corresponds to SOBER1. protein_coding SUPPRESSOR OF AVRBST-ELICITED RESISTANCE 1 (SOBER1) SUPPRESSOR OF AVRBST-ELICITED RESISTANCE 1 (SOBER…
Chr4	11813810	ACAAGATGTT	A	MODIFIER	upstream_gene_variant	NaN	AT4G22370	AT4G22370	8	67	0.106667	11	96	0.102804	transmembrane protein;(source:Araport11) protein_coding
Chr4	11813888	A	G	MODIFIER	upstream_gene_variant	NaN	AT4G22370	AT4G22370	56	1	0.982456	67	0	1	transmembrane protein;(source:Araport11) protein_coding
Chr4	11813897	A	T	MODIFIER	upstream_gene_variant	NaN	AT4G22370	AT4G22370	52	6	0.896552	69	10	0.873418	transmembrane protein;(source:Araport11) protein_coding
Chr4	11813919	T	C	MODERATE	missense_variant	p.Ser386Gly	AT4G22390	AT4G22390	58	14	0.805556	90	26	0.775862	F-box associated ubiquitination effector family protein;(source:Araport11) protein_coding
Chr4	11826211	C	G	MODIFIER	upstream_gene_variant	NaN	AT4G22415	AT4G22415	73	0	1	99	0	1	transposable_element_gene;(source:Araport11);gypsy-like retrotransposon family, has a 1.8e-181 P-value blast match to GB:AAD22153 polyprotein (Gypsy_Ty3-element) (Sorghum bicolor);(source:TAIR10) transposable_element_gene
Chr4	11834027	G	A	MODIFIER	upstream_gene_variant	NaN	AT4G22450	AT4G22450	5	122	0.0393701	0	168	0	transposable_element_gene;(source:Araport11);similar to unknown protein [Arabidopsis thaliana] (TAIR:AT4G08200.1);(source:TAIR10) transposable_element_gene
Chr4	11865707	A	AG	LOW	splice_region_variant&intron_variant	NaN	ORP2A	AT4G22540	64	0	1	105	0	1	OSBP(oxysterol binding protein)-related protein 2A;(source:Araport11) protein_coding OSBP(OXYSTEROL BINDING PROTEIN)-RELATED PROTEIN 2A (ORP2A) OSBP(OXYSTEROL BINDING PROTEIN)-RELATED PROTEIN 2A (ORP2A)
Chr4	11868947	ATGAATGTAAT	A	MODIFIER	upstream_gene_variant	NaN	ORP2A	AT4G22540	35	0	1	64	0	1	OSBP(oxysterol binding protein)-related protein 2A;(source:Araport11) protein_coding OSBP(OXYSTEROL BINDING PROTEIN)-RELATED PROTEIN 2A (ORP2A) OSBP(OXYSTEROL BINDING PROTEIN)-RELATED PROTEIN 2A (ORP2A)
Chr4	11877645	C	G	MODIFIER	upstream_gene_variant	NaN	AT4G22560	AT4G22560	6	125	0.0458015	0	173	0	sulfated surface-like glycoprotein;(source:Araport11) protein_coding
Chr4	11903864	T	TAAGAAGAGACTTAAAGAAGTTTAATCCGTAACATAACCAGGCAGAGGCACCCAAATCTAC	MODIFIER	upstream_gene_variant	NaN	AT4G22600	AT4G22600	85	0	1	133	1	0.992537	Encodes a protein involved in involved in the formation of the pollen surface apertures. It acts late in aperture formation by excluding specific membrane domains from exine deposition. protein_coding INAPERTURATE POLLEN1 (INP1) INAPERTURATE POLLEN1 (INP1)
Chr4	11906290	A	ACCTG	MODIFIER	upstream_gene_variant	NaN	AT4G22610	AT4G22610	64	0	1	104	0	1	Bifunctional inhibitor/lipid-transfer protein/seed storage 2S albumin superfamily protein;(source:Araport11) protein_coding
Chr4	11906300	TCTC	T	MODIFIER	upstream_gene_variant	NaN	AT4G22610	AT4G22610	60	0	1	108	1	0.990826	Bifunctional inhibitor/lipid-transfer protein/seed storage 2S albumin superfamily protein;(source:Araport11) protein_coding
Chr4	11906304	AT	A	MODIFIER	upstream_gene_variant	NaN	AT4G22610	AT4G22610	63	0	1	106	1	0.990654	Bifunctional inhibitor/lipid-transfer protein/seed storage 2S albumin superfamily protein;(source:Araport11) protein_coding
Chr4	11909199	C	T	MODIFIER	upstream_gene_variant	NaN	AT4G22630	AT4G22630	4	126	0.0307692	0	172	0	Bifunctional inhibitor/lipid-transfer protein/seed storage 2S albumin superfamily protein;(source:Araport11) protein_coding GLYCOSYLPHOSPHATIDYLINOSITOL-ANCHORED LIPID PROTEIN TRANSFER 27 (LTPG27) GLYCOSYLPHOSPHATIDYLINOSITOL-ANCHORED LIPID PROTEIN TRANSFER 27 (LTPG27)
Chr4	11916736	T	C	MODIFIER	upstream_gene_variant	NaN	AT4G22660	AT4G22660	125	4	0.968992	179	0	1	F-box protein (DUF295);(source:Araport11) protein_coding F-BOX/DUF295 BRASSICEAE-SPECIFIC 33 (ATFDB33) F-BOX/DUF295 BRASSICEAE-SPECIFIC 33 (ATFDB33)
Chr4	11920114	A	C	LOW	synonymous_variant	p.Gly314Gly	AtHip1	AT4G22670	31	0	1	47	0	1	Encodes one of the 36 carboxylate clamp (CC)-tetratricopeptide repeat (TPR) proteins (Prasad 2010, Pubmed ID: 20856808) with potential to interact with Hsp90/Hsp70 as co-chaperones. The mRNA is cell-to-cell mobile. protein_coding HSP70-INTERACTING PROTEIN 1 (HIP1) HSP70-INTERACTING PROTEIN 1 (AtHip1);TETRATRICOPEPTIDE REPEAT 11 (TPR11);HSP70-INTERACTING PROTEIN 1 (HIP1)
Chr4	11920117	C	T	LOW	synonymous_variant	p.Gly315Gly	AtHip1	AT4G22670	25	0	1	41	0	1	Encodes one of the 36 carboxylate clamp (CC)-tetratricopeptide repeat (TPR) proteins (Prasad 2010, Pubmed ID: 20856808) with potential to interact with Hsp90/Hsp70 as co-chaperones. The mRNA is cell-to-cell mobile. protein_coding HSP70-INTERACTING PROTEIN 1 (HIP1) HSP70-INTERACTING PROTEIN 1 (AtHip1);TETRATRICOPEPTIDE REPEAT 11 (TPR11);HSP70-INTERACTING PROTEIN 1 (HIP1)
Chr4	11929237	T	TTC	MODIFIER	upstream_gene_variant	NaN	CYP706A1	AT4G22690	81	0	1	120	0	1	member of CYP706A The mRNA is cell-to-cell mobile. protein_coding CYTOCHROME P450, FAMILY 706, SUBFAMILY A, POLYPEPTIDE 1 (CYP706A1) CYTOCHROME P450, FAMILY 706, SUBFAMILY A, POLYPEPTIDE 1 (CYP706A1)
Chr4	11937372	T	C	MODIFIER	upstream_gene_variant	NaN	AT4G22730	AT4G22730	137	0	1	21	150	0.122807	Leucine-rich repeat protein kinase family protein;(source:Araport11) protein_coding
Chr4	11946694	G	GCAA	MODIFIER	upstream_gene_variant	NaN	AT4G22740	AT4G22740	132	8	0.942857	181	2	0.989071	glycine-rich protein;(source:Araport11) protein_coding
Chr4	11947773	C	CA	HIGH	frameshift_variant	p.Cys88fs	MBD1	AT4G22745	66	47	0.584071	0	143	0	Protein containing methyl-CpG-binding domain. protein_coding METHYL-CPG-BINDING DOMAIN 1 (MBD1) METHYL-CPG-BINDING DOMAIN 1 (MBD1)
Chr4	11947781	C	A	LOW	synonymous_variant	p.Pro85Pro	MBD1	AT4G22745	71	51	0.581967	0	161	0	Protein containing methyl-CpG-binding domain. protein_coding METHYL-CPG-BINDING DOMAIN 1 (MBD1) METHYL-CPG-BINDING DOMAIN 1 (MBD1)
Chr4	11957519	T	A	MODIFIER	upstream_gene_variant	NaN	SMO1-3	AT4G22753	74	47	0.61157	0	158	0	NaN
Chr4	11963648	G	A	MODIFIER	3_prime_UTR_variant	NaN	AHL2	AT4G22770	132	0	1	0	158	0	AT hook motif DNA-binding family protein;(source:Araport11) protein_coding AT-HOOK MOTIF NUCLEAR LOCALIZED PROTEIN 2 (AHL2) AT-HOOK MOTIF NUCLEAR LOCALIZED PROTEIN 2 (AHL2)
Chr4	11997533	G	GC	MODIFIER	5_prime_UTR_variant	NaN	AT4G22860	AT4G22860	113	7	0.941667	161	1	0.993827	TPX2-LIKE Group A family with aurora binding andTPX2 domains. Activator of aurora kinase activity protein_coding TPX2-LIKE PROTEIN 3 (TPXL3) TPX2-LIKE PROTEIN 3 (TPXL3)
Chr4	11997550	C	T	MODIFIER	5_prime_UTR_variant	NaN	AT4G22860	AT4G22860	107	5	0.955357	152	0	1	TPX2-LIKE Group A family with aurora binding andTPX2 domains. Activator of aurora kinase activity protein_coding TPX2-LIKE PROTEIN 3 (TPXL3) TPX2-LIKE PROTEIN 3 (TPXL3)
Chr4	12028017	A	G	MODIFIER	upstream_gene_variant	NaN	AT4G22940	AT4G22940	31	93	0.25	0	168	0	Protein kinase superfamily protein;(source:Araport11) protein_coding
Chr4	12030019	T	C	MODIFIER	upstream_gene_variant	NaN	AGL19	AT4G22950	81	50	0.618321	0	173	0	MADS-box protein AGL19 protein_coding AGAMOUS-LIKE 19 (AGL19) (GL19);AGAMOUS-LIKE 19 (AGL19)
Chr4	12050316	T	TAA	MODIFIER	upstream_gene_variant	NaN	AT4G22980	AT4G22980	127	0	1	21	134	0.135484	molybdenum cofactor sulfurase-like protein;(source:Araport11) protein_coding
Chr4	12054153	T	TG	MODIFIER	upstream_gene_variant	NaN	AT4G22990	AT4G22990	116	14	0.892308	172	0	1	Encodes a member of the PHOSPHATE TRANSPORTER 5 family (PHT5;3). Overexpression of PHT5:3 leads to Pi sequestration into vacuoles and altered regulation of Pi starvation-responsive genes. protein_coding (PHT5;3) (PHT5;3)
Chr4	12068069	TCTC	T	MODERATE	disruptive_inframe_deletion	p.Gly124del	AT4G23020	AT4G23020	128	0	1	169	0	1	hypothetical protein;(source:Araport11) protein_coding TON1 RECRUITING MOTIF 11 (TRM11) TON1 RECRUITING MOTIF 11 (TRM11)
Chr4	12069248	TAAC	T	MODIFIER	upstream_gene_variant	NaN	AT4G23020	AT4G23020	78	0	1	122	0	1	hypothetical protein;(source:Araport11) protein_coding TON1 RECRUITING MOTIF 11 (TRM11) TON1 RECRUITING MOTIF 11 (TRM11)
Chr4	12070989	TAGGAAA	T	MODIFIER	upstream_gene_variant	NaN	AT4G23020	AT4G23020	122	2	0.983871	166	1	0.994012	hypothetical protein;(source:Araport11) protein_coding TON1 RECRUITING MOTIF 11 (TRM11) TON1 RECRUITING MOTIF 11 (TRM11)
Chr4	12093053	T	TAA	MODIFIER	upstream_gene_variant	NaN	ATRBL7	AT4G23070	66	11	0.857143	133	0	1	RHOMBOID-like protein 7;(source:Araport11) protein_coding RHOMBOID-LIKE PROTEIN 7 (RBL7) RHOMBOID-LIKE PROTEIN 7 (RBL7);RHOMBOID-LIKE PROTEIN 7 (ATRBL7)
Chr4	12093054	T	TTG	MODIFIER	upstream_gene_variant	NaN	ATRBL7	AT4G23070	64	16	0.8	129	1	0.992308	RHOMBOID-like protein 7;(source:Araport11) protein_coding RHOMBOID-LIKE PROTEIN 7 (RBL7) RHOMBOID-LIKE PROTEIN 7 (RBL7);RHOMBOID-LIKE PROTEIN 7 (ATRBL7)
Chr4	12094608	T	C	MODIFIER	upstream_gene_variant	NaN	ATRBL7	AT4G23070	108	17	0.864	171	0	1	RHOMBOID-like protein 7;(source:Araport11) protein_coding RHOMBOID-LIKE PROTEIN 7 (RBL7) RHOMBOID-LIKE PROTEIN 7 (RBL7);RHOMBOID-LIKE PROTEIN 7 (ATRBL7)
Chr4	12098264	A	ACTCGCGGT	MODIFIER	downstream_gene_variant	NaN	AT4G23090	AT4G23090	79	0	1	93	0	1	transmembrane protein;(source:Araport11) protein_coding
Chr4	12101345	G	GAA	MODIFIER	downstream_gene_variant	NaN	AT4G23080	AT4G23080	133	0	1	166	8	0.954023	transmembrane protein, putative (DUF239);(source:Araport11) protein_coding
Chr4	12106989	C	CAATAAT	MODIFIER	upstream_gene_variant	NaN	AT4G23110	AT4G23110	59	0	1	95	0	1	Encodes a protein that is expressed in nuclei of the central cell, endosperm, early embryo and seed coat. It is a phosphorylation target of protein kinase CK2. It also interacts with MSI1, one of the core members of the Polycomb Repressive Complex 2 (PRC2), a master epigenetic regulator. It is likely to play a role in seed development along with the FIS2-PRC2 complex. protein_coding EARLY FLOWERI…
Chr4	12107007	CAA	C	MODIFIER	upstream_gene_variant	NaN	AT4G23110	AT4G23110	48	0	1	86	0	1	Encodes a protein that is expressed in nuclei of the central cell, endosperm, early embryo and seed coat. It is a phosphorylation target of protein kinase CK2. It also interacts with MSI1, one of the core members of the Polycomb Repressive Complex 2 (PRC2), a master epigenetic regulator. It is likely to play a role in seed development along with the FIS2-PRC2 complex. protein_coding EARLY FLOWERI…
Chr4	12107048	A	G	MODIFIER	upstream_gene_variant	NaN	AT4G23110	AT4G23110	54	0	1	97	0	1	Encodes a protein that is expressed in nuclei of the central cell, endosperm, early embryo and seed coat. It is a phosphorylation target of protein kinase CK2. It also interacts with MSI1, one of the core members of the Polycomb Repressive Complex 2 (PRC2), a master epigenetic regulator. It is likely to play a role in seed development along with the FIS2-PRC2 complex. protein_coding EARLY FLOWERI…
Chr4	12120721	A	G	MODIFIER	upstream_gene_variant	NaN	CRK5	AT4G23130	31	99	0.238462	0	166	0	Encodes a receptor-like protein kinase. Naming convention from Chen et al 2003 (PMID 14756307) protein_coding CYSTEINE-RICH RLK (RECEPTOR-LIKE PROTEIN KINASE) 5 (CRK5) RECEPTOR-LIKE PROTEIN KINASE 6 (RLK6);CYSTEINE-RICH RLK (RECEPTOR-LIKE PROTEIN KINASE) 5 (CRK5)
Chr4	12137827	TC	T	MODIFIER	upstream_gene_variant	NaN	CRK10	AT4G23180	32	93	0.256	0	163	0	Encodes a receptor-like protein kinase. Naming convention from Chen et al 2003 (PMID 14756307) The mRNA is cell-to-cell mobile. protein_coding CYSTEINE-RICH RLK (RECEPTOR-LIKE PROTEIN KINASE) 10 (CRK10) (RLK4);CYSTEINE-RICH RLK (RECEPTOR-LIKE PROTEIN KINASE) 10 (CRK10)
Chr4	12137831	T	TTTCCAG	MODIFIER	upstream_gene_variant	NaN	CRK10	AT4G23180	33	85	0.279661	0	151	0	Encodes a receptor-like protein kinase. Naming convention from Chen et al 2003 (PMID 14756307) The mRNA is cell-to-cell mobile. protein_coding CYSTEINE-RICH RLK (RECEPTOR-LIKE PROTEIN KINASE) 10 (CRK10) (RLK4);CYSTEINE-RICH RLK (RECEPTOR-LIKE PROTEIN KINASE) 10 (CRK10)
Chr4	12137835	A	AT	MODIFIER	upstream_gene_variant	NaN	CRK10	AT4G23180	32	88	0.266667	0	156	0	Encodes a receptor-like protein kinase. Naming convention from Chen et al 2003 (PMID 14756307) The mRNA is cell-to-cell mobile. protein_coding CYSTEINE-RICH RLK (RECEPTOR-LIKE PROTEIN KINASE) 10 (CRK10) (RLK4);CYSTEINE-RICH RLK (RECEPTOR-LIKE PROTEIN KINASE) 10 (CRK10)
Chr4	12137843	A	ATGTAGTT	MODIFIER	upstream_gene_variant	NaN	CRK10	AT4G23180	33	93	0.261905	0	165	0	Encodes a receptor-like protein kinase. Naming convention from Chen et al 2003 (PMID 14756307) The mRNA is cell-to-cell mobile. protein_coding CYSTEINE-RICH RLK (RECEPTOR-LIKE PROTEIN KINASE) 10 (CRK10) (RLK4);CYSTEINE-RICH RLK (RECEPTOR-LIKE PROTEIN KINASE) 10 (CRK10)
Chr4	12137859	T	A	MODIFIER	upstream_gene_variant	NaN	CRK10	AT4G23180	32	93	0.256	0	158	0	Encodes a receptor-like protein kinase. Naming convention from Chen et al 2003 (PMID 14756307) The mRNA is cell-to-cell mobile. protein_coding CYSTEINE-RICH RLK (RECEPTOR-LIKE PROTEIN KINASE) 10 (CRK10) (RLK4);CYSTEINE-RICH RLK (RECEPTOR-LIKE PROTEIN KINASE) 10 (CRK10)
Chr4	12137865	A	AG	MODIFIER	upstream_gene_variant	NaN	CRK10	AT4G23180	34	91	0.272	0	160	0	Encodes a receptor-like protein kinase. Naming convention from Chen et al 2003 (PMID 14756307) The mRNA is cell-to-cell mobile. protein_coding CYSTEINE-RICH RLK (RECEPTOR-LIKE PROTEIN KINASE) 10 (CRK10) (RLK4);CYSTEINE-RICH RLK (RECEPTOR-LIKE PROTEIN KINASE) 10 (CRK10)
Chr4	12137869	A	ATTACG	MODIFIER	upstream_gene_variant	NaN	CRK10	AT4G23180	32	92	0.258065	0	157	0	Encodes a receptor-like protein kinase. Naming convention from Chen et al 2003 (PMID 14756307) The mRNA is cell-to-cell mobile. protein_coding CYSTEINE-RICH RLK (RECEPTOR-LIKE PROTEIN KINASE) 10 (CRK10) (RLK4);CYSTEINE-RICH RLK (RECEPTOR-LIKE PROTEIN KINASE) 10 (CRK10)
Chr4	12150635	T	G	MODERATE	missense_variant	p.Thr262Pro	CRK13	AT4G23210	70	25	0.736842	0	123	0	Encodes a Cysteine-rich receptor-like kinase (CRK13). Overexpression of CRK13 leads to hypersensitive response cell death, and induces defense against pathogens by causing increased accumulation of salicylic acid. protein_coding CYSTEINE-RICH RLK (RECEPTOR-LIKE PROTEIN KINASE) 13 (CRK13) CYSTEINE-RICH RLK (RECEPTOR-LIKE PROTEIN KINASE) 13 (CRK13)
Chr4	12156584	AC	A	HIGH	frameshift_variant	p.Cys170fs	CRK14	AT4G23220	24	5	0.827586	44	12	0.785714	Encodes a cysteine-rich receptor-like protein kinase. protein_coding CYSTEINE-RICH RLK (RECEPTOR-LIKE PROTEIN KINASE) 14 (CRK14) CYSTEINE-RICH RLK (RECEPTOR-LIKE PROTEIN KINASE) 14 (CRK14)
Chr4	12158605	A	ACCTTG	HIGH	frameshift_variant	p.Gln310fs	CRK15	AT4G23230	49	6	0.890909	90	3	0.967742	Encodes a cysteine-rich receptor-like protein kinase. protein_coding CYSTEINE-RICH RLK (RECEPTOR-LIKE PROTEIN KINASE) 15 (CRK15) CYSTEINE-RICH RLK (RECEPTOR-LIKE PROTEIN KINASE) 15 (CRK15)
Chr4	12158610	G	T	MODERATE	missense_variant	p.Gln308Lys	CRK15	AT4G23230	52	0	1	88	1	0.988764	Encodes a cysteine-rich receptor-like protein kinase. protein_coding CYSTEINE-RICH RLK (RECEPTOR-LIKE PROTEIN KINASE) 15 (CRK15) CYSTEINE-RICH RLK (RECEPTOR-LIKE PROTEIN KINASE) 15 (CRK15)
Chr4	12158612	TTCGCA	T	HIGH	frameshift_variant	p.Gln308fs	CRK15	AT4G23230	56	0	1	86	1	0.988506	Encodes a cysteine-rich receptor-like protein kinase. protein_coding CYSTEINE-RICH RLK (RECEPTOR-LIKE PROTEIN KINASE) 15 (CRK15) CYSTEINE-RICH RLK (RECEPTOR-LIKE PROTEIN KINASE) 15 (CRK15)
Chr4	12158639	TA	T	MODIFIER	upstream_gene_variant	NaN	CRK14	AT4G23220	64	1	0.984615	87	0	1	Encodes a cysteine-rich receptor-like protein kinase. protein_coding CYSTEINE-RICH RLK (RECEPTOR-LIKE PROTEIN KINASE) 14 (CRK14) CYSTEINE-RICH RLK (RECEPTOR-LIKE PROTEIN KINASE) 14 (CRK14)
Chr4	12158977	A	ACAC	MODIFIER	upstream_gene_variant	NaN	CRK14	AT4G23220	43	0	1	86	0	1	Encodes a cysteine-rich receptor-like protein kinase. protein_coding CYSTEINE-RICH RLK (RECEPTOR-LIKE PROTEIN KINASE) 14 (CRK14) CYSTEINE-RICH RLK (RECEPTOR-LIKE PROTEIN KINASE) 14 (CRK14)
Chr4	12163532	AT	A	MODIFIER	upstream_gene_variant	NaN	CRK15	AT4G23230	124	0	1	159	0	1	Encodes a cysteine-rich receptor-like protein kinase. protein_coding CYSTEINE-RICH RLK (RECEPTOR-LIKE PROTEIN KINASE) 15 (CRK15) CYSTEINE-RICH RLK (RECEPTOR-LIKE PROTEIN KINASE) 15 (CRK15)
Chr4	12170894	T	C	MODIFIER	upstream_gene_variant	NaN	EMB1290	AT4G23250	126	0	1	0	158	0	cysteine-rich receptor-like protein kinase 17;(source:Araport11) protein_coding EMBRYO DEFECTIVE 1290 (emb1290) EMBRYO DEFECTIVE 1290 (emb1290);CYSTEINE-RICH RLK (RECEPTOR-LIKE PROTEIN KINASE) 17 (CRK17);RECEPTOR-LIKE KINASE THALIANACOL-0GENOMICLIBRARY(CLONTECH).THEPOSITIVEPHAGECLONES C-X8-C-X2-C CLASS 1 (RKC1); (DUF26-21)
Chr4	12182803	A	G	MODERATE	missense_variant	p.Asn268Asp	CRK22	AT4G23300	128	0	1	0	167	0	Encodes a cysteine-rich receptor-like protein kinase. protein_coding CYSTEINE-RICH RLK (RECEPTOR-LIKE PROTEIN KINASE) 22 (CRK22) CYSTEINE-RICH RLK (RECEPTOR-LIKE PROTEIN KINASE) 22 (CRK22)
Chr4	12195931	A	C	MODERATE	missense_variant	p.Ser255Ala	AT4G23340	AT4G23340	6	129	0.0444444	0	160	0	2-oxoglutarate (2OG) and Fe(II)-dependent oxygenase superfamily protein;(source:Araport11) protein_coding
Chr4	12204299	T	A	MODERATE	missense_variant	p.Glu108Asp	AT4G23360	AT4G23360	14	101	0.121739	0	179	0	carboxyl-terminal peptidase;(source:Araport11) protein_coding
Chr4	12214209	T	TAG	MODIFIER	upstream_gene_variant	NaN	AT4G23370	AT4G23370	46	0	1	76	0	1	carboxyl-terminal peptidase;(source:Araport11) protein_coding
Chr4	12240737	AT	A	MODIFIER	3_prime_UTR_variant	NaN	AT4G23440	AT4G23440	111	0	1	0	165	0	Disease resistance protein (TIR-NBS class);(source:Araport11) protein_coding
Chr4	12241341	A	T	MODERATE	missense_variant	p.Asp169Glu	AIRP1	AT4G23450	31	102	0.233083	0	173	0	AtAIRP1 gene encodes a C3H2C3-type RING E3 Ub ligase. It has been shown to be a positive regulator in the Arabidopsis ABA-dependent drought response. protein_coding ABA INSENSITIVE RING PROTEIN 1 (AIRP1) (AtAIRP1);ABA INSENSITIVE RING PROTEIN 1 (AIRP1)
Chr4	12251215	ATGT	A	MODIFIER	3_prime_UTR_variant	NaN	AT4G23470	AT4G23470	24	104	0.1875	0	165	0	PLAC8 family protein;(source:Araport11) protein_coding
Chr4	12265098	C	CA	MODIFIER	downstream_gene_variant	NaN	AT4G23510	AT4G23510	95	0	1	136	0	1	Disease resistance protein (TIR-NBS-LRR class) family;(source:Araport11) protein_coding
Chr4	12270372	G	A	MODERATE	missense_variant	p.Pro52Leu	AT4G23510	AT4G23510	33	93	0.261905	0	166	0	Disease resistance protein (TIR-NBS-LRR class) family;(source:Araport11) protein_coding
Chr4	12274565	TC	T	HIGH	frameshift_variant	p.Gly321fs	AT4G23520	AT4G23520	75	29	0.721154	0	145	0	Cysteine proteinases superfamily protein;(source:Araport11) protein_coding
Chr4	12275682	AT	A	MODIFIER	upstream_gene_variant	NaN	AT4G23515	AT4G23515	42	0	1	78	0	1	Toll-Interleukin-Resistance (TIR) domain family protein;(source:Araport11) protein_coding
Chr4	12277988	GT	G	MODIFIER	upstream_gene_variant	NaN	AT4G23520	AT4G23520	76	46	0.622951	0	158	0	Cysteine proteinases superfamily protein;(source:Araport11) protein_coding
Chr4	12289331	C	G	MODIFIER	upstream_gene_variant	NaN	AT4G23540	AT4G23540	88	26	0.77193	0	166	0	ARM repeat superfamily protein;(source:Araport11) protein_coding
Chr4	12298677	AT	A	MODIFIER	upstream_gene_variant	NaN	AtGH9B15	AT4G23560	91	27	0.771186	0	161	0	glycosyl hydrolase 9B15;(source:Araport11) protein_coding GLYCOSYL HYDROLASE 9B15 (GH9B15) GLYCOSYL HYDROLASE 9B15 (GH9B15);GLYCOSYL HYDROLASE 9B15 (AtGH9B15)
Chr4	12299133	A	AATTTACTATGGTTGTCCTATGAATTTTTTTTCCATTACTATATTTGTC	MODIFIER	upstream_gene_variant	NaN	AtGH9B15	AT4G23560	72	0	1	117	0	1	glycosyl hydrolase 9B15;(source:Araport11) protein_coding GLYCOSYL HYDROLASE 9B15 (GH9B15) GLYCOSYL HYDROLASE 9B15 (GH9B15);GLYCOSYL HYDROLASE 9B15 (AtGH9B15)
Chr4	12315387	A	C	MODIFIER	upstream_gene_variant	NaN	RTNLB1	AT4G23630	85	0	1	121	0	1	VIRB2-interacting protein 1;(source:Araport11) protein_coding VIRB2-INTERACTING PROTEIN 1 (BTI1) VIRB2-INTERACTING PROTEIN 1 (BTI1);RETICULON 1 (RTN1);RETICULAN LIKE PROTEIN B1 (RTNLB1)
Chr4	12315401	A	ACAC	MODIFIER	upstream_gene_variant	NaN	RTNLB1	AT4G23630	75	4	0.949367	105	10	0.913043	VIRB2-interacting protein 1;(source:Araport11) protein_coding VIRB2-INTERACTING PROTEIN 1 (BTI1) VIRB2-INTERACTING PROTEIN 1 (BTI1);RETICULON 1 (RTN1);RETICULAN LIKE PROTEIN B1 (RTNLB1)
Chr4	12315516	G	GTCTGATAC	MODIFIER	upstream_gene_variant	NaN	RTNLB1	AT4G23630	102	0	1	151	0	1	VIRB2-interacting protein 1;(source:Araport11) protein_coding VIRB2-INTERACTING PROTEIN 1 (BTI1) VIRB2-INTERACTING PROTEIN 1 (BTI1);RETICULON 1 (RTN1);RETICULAN LIKE PROTEIN B1 (RTNLB1)
Chr4	12315782	G	GGCCTTTTAAGT	MODIFIER	upstream_gene_variant	NaN	RTNLB1	AT4G23630	141	0	1	170	0	1	VIRB2-interacting protein 1;(source:Araport11) protein_coding VIRB2-INTERACTING PROTEIN 1 (BTI1) VIRB2-INTERACTING PROTEIN 1 (BTI1);RETICULON 1 (RTN1);RETICULAN LIKE PROTEIN B1 (RTNLB1)
Chr4	12341755	A	ATATGCTAT	MODIFIER	upstream_gene_variant	NaN	AT4G23680	AT4G23680	87	0	1	136	0	1	Polyketide cyclase/dehydrase and lipid transport superfamily protein;(source:Araport11) protein_coding
Chr4	12341891	TATATAC	T	MODIFIER	upstream_gene_variant	NaN	AT4G23680	AT4G23680	81	1	0.987805	137	1	0.992754	Polyketide cyclase/dehydrase and lipid transport superfamily protein;(source:Araport11) protein_coding
Chr4	12345288	AC	A	MODIFIER	upstream_gene_variant	NaN	VHA-G2	AT4G23710	64	31	0.673684	0	143	0	vacuolar ATP synthase subunit G2;(source:Araport11) protein_coding VACUOLAR ATP SYNTHASE SUBUNIT G2 (VAG2) (VHA-G2);VACUOLAR ATP SYNTHASE SUBUNIT G2 (VATG2);VACUOLAR ATP SYNTHASE SUBUNIT G2 (VAG2)
Chr4	12346883	CT	C	MODIFIER	upstream_gene_variant	NaN	CHX17	AT4G23700	66	5	0.929577	131	0	1	member of Putative Na+/H+ antiporter family protein_coding CATION/H+ EXCHANGER 17 (CHX17) CATION/H+ EXCHANGER 17 (ATCHX17);CATION/H+ EXCHANGER 17 (CHX17)
Chr4	12347142	A	ACCTGTATGACTAAAAC	MODIFIER	upstream_gene_variant	NaN	CHX17	AT4G23700	107	1	0.990741	135	0	1	member of Putative Na+/H+ antiporter family protein_coding CATION/H+ EXCHANGER 17 (CHX17) CATION/H+ EXCHANGER 17 (ATCHX17);CATION/H+ EXCHANGER 17 (CHX17)
Chr4	12347465	A	AATAT	MODIFIER	upstream_gene_variant	NaN	CHX17	AT4G23700	63	0	1	68	0	1	member of Putative Na+/H+ antiporter family protein_coding CATION/H+ EXCHANGER 17 (CHX17) CATION/H+ EXCHANGER 17 (ATCHX17);CATION/H+ EXCHANGER 17 (CHX17)
Chr4	12347859	TATG	T	MODIFIER	upstream_gene_variant	NaN	CHX17	AT4G23700	124	2	0.984127	150	4	0.974026	member of Putative Na+/H+ antiporter family protein_coding CATION/H+ EXCHANGER 17 (CHX17) CATION/H+ EXCHANGER 17 (ATCHX17);CATION/H+ EXCHANGER 17 (CHX17)
Chr4	12384718	G	A	MODIFIER	upstream_gene_variant	NaN	AT4G23770	AT4G23770	84	42	0.666667	0	149	0	hypothetical protein;(source:Araport11) protein_coding
Chr4	12385812	A	G	MODIFIER	upstream_gene_variant	NaN	AT4G23770	AT4G23770	24	90	0.210526	0	157	0	hypothetical protein;(source:Araport11) protein_coding
Chr4	12390154	T	A	MODIFIER	upstream_gene_variant	NaN	AT4G23780	AT4G23780	29	89	0.245763	0	158	0	hypothetical protein;(source:Araport11) protein_coding
Chr4	12395059	T	A	MODIFIER	upstream_gene_variant	NaN	WRKY53	AT4G23810	130	0	1	0	173	0	member of WRKY Transcription Factor; Group III protein_coding (WRKY53) (ATWRKY53); (WRKY53)
Chr4	12405505	T	C	LOW	synonymous_variant	p.Leu343Leu	LACS4	AT4G23850	86	46	0.651515	0	174	0	AMP-dependent synthetase and ligase family protein;(source:Araport11) protein_coding LONG-CHAIN ACYL-COA SYNTHETASE 4 (LACS4) LONG-CHAIN ACYL-COA SYNTHETASE 4 (LACS4)
Chr4	12408268	T	G	MODIFIER	5_prime_UTR_variant	NaN	LACS4	AT4G23850	127	0	1	163	5	0.970238	AMP-dependent synthetase and ligase family protein;(source:Araport11) protein_coding LONG-CHAIN ACYL-COA SYNTHETASE 4 (LACS4) LONG-CHAIN ACYL-COA SYNTHETASE 4 (LACS4)
Chr4	12408269	C	A	MODIFIER	5_prime_UTR_variant	NaN	LACS4	AT4G23850	127	0	1	163	5	0.970238	AMP-dependent synthetase and ligase family protein;(source:Araport11) protein_coding LONG-CHAIN ACYL-COA SYNTHETASE 4 (LACS4) LONG-CHAIN ACYL-COA SYNTHETASE 4 (LACS4)
Chr4	12461683	G	GT	MODIFIER	upstream_gene_variant	NaN	CSLG2	AT4G24000	66	45	0.594595	128	6	0.955224	encodes a protein similar to cellulose synthase protein_coding CELLULOSE SYNTHASE LIKE G2 (CSLG2) ARABIDOPSIS THALIANA CELLULOSE SYNTHASE LIKE G2 (ATCSLG2);CELLULOSE SYNTHASE LIKE G2 (CSLG2)
Chr4	12464477	A	G	MODIFIER	upstream_gene_variant	NaN	CSLG1	AT4G24010	32	101	0.240602	0	171	0	encodes a protein similar to cellulose synthase protein_coding CELLULOSE SYNTHASE LIKE G1 (CSLG1) CELLULOSE SYNTHASE LIKE G1 (CSLG1);ARABIDOPSIS THALIANA CELLULOSE SYNTHASE LIKE G1 (ATCSLG1)
Chr4	12465672	T	A	MODIFIER	upstream_gene_variant	NaN	CSLG1	AT4G24010	87	42	0.674419	0	152	0	encodes a protein similar to cellulose synthase protein_coding CELLULOSE SYNTHASE LIKE G1 (CSLG1) CELLULOSE SYNTHASE LIKE G1 (CSLG1);ARABIDOPSIS THALIANA CELLULOSE SYNTHASE LIKE G1 (ATCSLG1)
Chr4	12498531	G	C	MODIFIER	intron_variant	NaN	AT4G24050	AT4G24050	33	98	0.251908	0	161	0	NAD(P)-binding Rossmann-fold superfamily protein;(source:Araport11) protein_coding
Chr4	12507908	A	G	MODIFIER	upstream_gene_variant	NaN	AT4G24070	AT4G24070	84	42	0.666667	0	170	0	carbon-carbon lyase;(source:Araport11) protein_coding
Chr4	12515397	G	T	MODERATE	missense_variant	p.Val59Phe	AT4G24100	AT4G24100	33	93	0.261905	0	161	0	Protein kinase superfamily protein;(source:Araport11) protein_coding
Chr4	12569786	T	G	MODIFIER	upstream_gene_variant	NaN	ACBP3	AT4G24230	100	26	0.793651	0	169	0	acyl-CoA-binding protein ACBP3. Localized extracellularly in transiently expressed tobacco BY-2 cells and onion epidermal cells. Binds arachidonyl-CoA with high affinity. Microarray data shows up-regulation of many biotic- and abiotic-stress-related genes in an ACBP3 OE-1 in comparison to wild type. protein_coding ACYL-COA-BINDING DOMAIN 3 (ACBP3) ACYL-COA-BINDING DOMAIN 3 (ACBP3)
Chr4	12587560	T	A	MODIFIER	upstream_gene_variant	NaN	EMB140	AT4G24270	94	30	0.758065	0	165	0	A locus involved in embryogenesis. Mutations in this locus result in embryo lethality. protein_coding EMBRYO DEFECTIVE 140 (EMB140) EMBRYO DEFECTIVE 140 (EMB140)
Chr4	12606494	G	GA	MODIFIER	upstream_gene_variant	NaN	AT4G24320	AT4G24320	73	0	1	110	0	1	Ubiquitin carboxyl-terminal hydrolase family protein;(source:Araport11) protein_coding
Chr4	12609246	T	C	MODIFIER	3_prime_UTR_variant	NaN	AT4G24340	AT4G24340	111	5	0.956897	159	0	1	Phosphorylase superfamily protein;(source:Araport11) protein_coding
Chr4	12625140	G	A	MODIFIER	upstream_gene_variant	NaN	AT4G24410	AT4G24410	74	28	0.72549	0	171	0	hypothetical protein;(source:Araport11) protein_coding
Chr4	12633378	C	T	MODIFIER	upstream_gene_variant	NaN	GWD2	AT4G24450	33	91	0.266129	0	152	0	phosphoglucan, water dikinase;(source:Araport11) protein_coding PHOSPHOGLUCAN, WATER DIKINASE (PWD) (GWD3); (AT4G24450); (ATGWD2);PHOSPHOGLUCAN, WATER DIKINASE (PWD)
Chr4	12640536	T	A	MODERATE	missense_variant	p.Val838Asp	GWD2	AT4G24450	133	0	1	0	167	0	phosphoglucan, water dikinase;(source:Araport11) protein_coding PHOSPHOGLUCAN, WATER DIKINASE (PWD) (GWD3); (AT4G24450); (ATGWD2);PHOSPHOGLUCAN, WATER DIKINASE (PWD)
Chr4	12666986	A	T	LOW	synonymous_variant	p.Val27Val	ATR1	AT4G24520	35	99	0.261194	0	173	0	Encodes a cyp450 reductase likely to be involved in phenylpropanoid metabolism. protein_coding P450 REDUCTASE 1 (ATR1) P450 REDUCTASE 1 (ATR1);ARABIDOPSIS CYTOCHROME REDUCTASE (AR1);ARABIDOPSIS THALIANA CYTOCHROME REDUCTASE 1 (ATCPR1)
Chr4	12718141	T	C	MODIFIER	upstream_gene_variant	NaN	AT4G24644	AT4G24644	139	0	1	0	170	0	This gene encodes a small protein and has either evidence of transcription or purifying selection. protein_coding
Chr4	12731056	GTAGAATTGCAGGCAGAGGATCAAAAGGTCACAGAACAAATTGGCCACAGTGAAAGGATCGCTAGAAGGCTTTTTATATGTAAACTGAAAAAGAAGAATGTGTAAT	G	MODIFIER	5_prime_UTR_variant	NaN	TAR2	AT4G24670	120	0	1	162	0	1	Encodes a protein with similarity to the TAA1 trytophan aminotransferase involved in IAA biosynthesis. Double mutant analyses suggest that this protein is involved in regulating many aspects of plant growth and development from embryogenesis to flower formation and plays a role in ethylene-mediated signaling.TAR2 is required for reprogramming root architecture in response to low nitrogen conditio…
Chr4	12735277	A	G	MODIFIER	upstream_gene_variant	NaN	TAR2	AT4G24670	122	9	0.931298	0	176	0	Encodes a protein with similarity to the TAA1 trytophan aminotransferase involved in IAA biosynthesis. Double mutant analyses suggest that this protein is involved in regulating many aspects of plant growth and development from embryogenesis to flower formation and plays a role in ethylene-mediated signaling.TAR2 is required for reprogramming root architecture in response to low nitrogen conditio…
Chr4	12740576	G	A	MODIFIER	upstream_gene_variant	NaN	AT4G24690	AT4G24690	129	0	1	0	172	0	Encodes NBR1, a selective autophagy substrate. The mRNA is cell-to-cell mobile. protein_coding NEXT TO BRCA1 GENE 1 (NBR1) NEXT TO BRCA1 GENE 1 (NBR1);ARABIDOPSIS THALIANA NEXT TO BRCA1 GENE 1 (AtNBR1)
Chr4	12756436	C	G	MODERATE	missense_variant	p.Glu114Gln	AFC2	AT4G24740	5	123	0.0390625	0	172	0	a LAMMER-type protein kinase that co-precipitates with serine/arginine-rich (SR) proteins in vitro, interaction modulated by phosphorylation of the proteins. protein_coding FUS3-COMPLEMENTING GENE 2 (FC2) FUS3-COMPLEMENTING GENE 2 (FC2);FUS3-COMPLEMENTING GENE 2 (AFC2); (AME1)
Chr4	12767535	T	TTTCGCTCACAGCTCC	MODERATE	conservative_inframe_insertion	p.Glu139_Arg140insGlyAlaValSerGlu	CP31A	AT4G24770	97	0	1	134	0	1	Encodes a chloroplast RNA-binding protein. A substrate of the type III effector HopU1 (mono-ADP-ribosyltransferase). Required for editing and stability of specific chloroplast mRNAs. protein_coding 31-KDA RNA BINDING PROTEIN (RBP31) 31-KDA RNA BINDING PROTEIN (RBP31);ARABIDOPSIS THALIANA RNA BINDING PROTEIN, APPROXIMATELY 31 KD (ATRBP31); (CP31A); (ATRBP33); (CP33A); (CP31)
Chr4	12783778	C	G	MODERATE	missense_variant	p.His329Asp	AT4G24800	AT4G24800	133	0	1	0	168	0	MA3 domain-containing protein;(source:Araport11) protein_coding EIN2 C-TERMINUS INTERACTING PROTEIN 1 (ECIP1) MA3 DOMAIN-CONTAINING TRANSLATION REGULATORY FACTOR 3 (MRF3);EIN2 C-TERMINUS INTERACTING PROTEIN 1 (ECIP1)
Chr4	12784014	CGAGGAT	C	MODERATE	conservative_inframe_deletion	p.Asp409_Glu410del	AT4G24800	AT4G24800	124	0	1	0	166	0	MA3 domain-containing protein;(source:Araport11) protein_coding EIN2 C-TERMINUS INTERACTING PROTEIN 1 (ECIP1) MA3 DOMAIN-CONTAINING TRANSLATION REGULATORY FACTOR 3 (MRF3);EIN2 C-TERMINUS INTERACTING PROTEIN 1 (ECIP1)
Chr4	12786194	C	A	MODIFIER	3_prime_UTR_variant	NaN	AT4G24805	AT4G24805	136	0	1	0	163	0	S-adenosyl-L-methionine-dependent methyltransferases superfamily protein;(source:Araport11) protein_coding
Chr4	12835857	TAAAA	T	MODIFIER	upstream_gene_variant	NaN	TPD1	AT4G24972	89	40	0.689922	170	0	1	Encodes a novel small protein which is similar to proteins of unknown function from other plant species. TPD1 is involved in cell specification during anther and pollen development. Identified in a screen for male steriles. Mutants lack tapetal cells and have an increased number of microsporocytes. Expressed in flower buds, leaves and young seedlings. In anthers, TPD1 is expressed throughout poll…
Chr4	12835862	A	T	MODIFIER	upstream_gene_variant	NaN	TPD1	AT4G24972	90	43	0.676692	170	0	1	Encodes a novel small protein which is similar to proteins of unknown function from other plant species. TPD1 is involved in cell specification during anther and pollen development. Identified in a screen for male steriles. Mutants lack tapetal cells and have an increased number of microsporocytes. Expressed in flower buds, leaves and young seedlings. In anthers, TPD1 is expressed throughout poll…
Chr4	12844233	TTGA	T	MODIFIER	upstream_gene_variant	NaN	AT4G24977	AT4G24977	44	0	1	85	0	1	Pseudogene of AT4G24972; TPD1 (TAPETUM DETERMINANT 1) pseudogene
Chr4	12863638	T	G	MODIFIER	upstream_gene_variant	NaN	AT4G25020	AT4G25020	82	0	1	119	3	0.97541	D111/G-patch domain-containing protein;(source:Araport11) protein_coding
Chr4	12873060	TACAGAGG	T	HIGH	frameshift_variant	p.Thr194fs	AT4G25070	AT4G25070	81	5	0.94186	108	7	0.93913	caldesmon-like protein;(source:Araport11) protein_coding
Chr4	12875606	G	A	MODIFIER	upstream_gene_variant	NaN	CHLM	AT4G25080	83	47	0.638462	0	172	0	Encodes a protein with methyltransferase activity responsible for the methylation of magnesium protoporphyrin IX. Mutants defective in this gene are affected in chlorophyll biosynthesis and show a reduction in the accumulation of a number of major thylakoid-associated proteins including components of PSI (LHCI), PSII (LHCII, D1, CP43) and the cytochrome b6f complex (Cytf). By contrast, no signifi…
Chr4	12930220	CA	C	MODIFIER	upstream_gene_variant	NaN	AT4G25235	AT4G25235	110	0	1	149	0	1	Encodes a ECA1 gametogenesis related family protein [pseudogene] pseudogene
Chr4	12942371	G	GTT	MODIFIER	upstream_gene_variant	NaN	PCMP-E53	AT4G25270	77	0	1	122	0	1	Encodes OTP70, a pentatricopeptide repeat protein of the E subgroup involved in splicing of the plastid transcript rpoC1. protein_coding ORGANELLE TRANSCRIPT PROCESSING 70 (OTP70) ORGANELLE TRANSCRIPT PROCESSING 70 (OTP70)
Chr4	12957344	ACAAT	A	MODIFIER	upstream_gene_variant	NaN	AT4G25315	AT4G25315	67	43	0.609091	0	155	0	Expressed protein;(source:Araport11) protein_coding
Chr4	12980451	G	A	MODIFIER	upstream_gene_variant	NaN	SAP10	AT4G25380	5	121	0.0396825	0	161	0	stress-associated protein 10;(source:Araport11) protein_coding STRESS-ASSOCIATED PROTEIN 10 (SAP10) ARABIDOPSIS THALIANA STRESS-ASSOCIATED PROTEIN 10 (AtSAP10);STRESS-ASSOCIATED PROTEIN 10 (SAP10)
Chr4	12987838	C	CTA	MODIFIER	downstream_gene_variant	NaN	BHLH126	AT4G25410	24	0	1	46	0	1	basic helix-loop-helix (bHLH) DNA-binding superfamily protein;(source:Araport11) protein_coding
Chr4	13047753	C	A	LOW	synonymous_variant	p.Val121Val	MSH3	AT4G25540	29	91	0.241667	0	165	0	encodes a DNA mismatch repair homolog of human MutS gene, MSH6. There are four MutS genes in Arabidopsis, MSH2, MSH3, MSH6, and MSH7, which all act as heterodimers and bind to 51-mer duplexes. MSH2*MSH3 heterodimers bound 'insertion-deletion' DNA with three nucleotides (+AAG) or one nucleotide (+T) looped out much better than they bound DNA with a base/base mispair (T/G). protein_coding HOMOLOG O…
Chr4	13049517	T	A	MODIFIER	upstream_gene_variant	NaN	MSH3	AT4G25540	86	49	0.637037	0	177	0	encodes a DNA mismatch repair homolog of human MutS gene, MSH6. There are four MutS genes in Arabidopsis, MSH2, MSH3, MSH6, and MSH7, which all act as heterodimers and bind to 51-mer duplexes. MSH2*MSH3 heterodimers bound 'insertion-deletion' DNA with three nucleotides (+AAG) or one nucleotide (+T) looped out much better than they bound DNA with a base/base mispair (T/G). protein_coding HOMOLOG O…
Chr4	13063274	ATTTTTC	A	MODIFIER	5_prime_UTR_variant	NaN	AT4G25610	AT4G25610	113	0	1	143	0	1	C2H2-like zinc finger protein;(source:Araport11) protein_coding
Chr4	13077288	A	T	LOW	synonymous_variant	p.Ile430Ile	ATDTX35	AT4G25640	133	0	1	172	5	0.971751	Encodes a multidrug and toxin efflux family transporter. Involved in flavonoid metabolism, affecting Root growth, seed development and germination, and pollen development, release and viability. protein_coding DETOXIFYING EFFLUX CARRIER 35 (DTX35) DETOXIFYING EFFLUX CARRIER 35 (DTX35)
Chr4	13104986	A	T	MODIFIER	upstream_gene_variant	NaN	QCT	AT4G25720	132	0	1	0	168	0	This locus encodes a protein with similarity to gamma-glutamylcyclotransferase that may be involved in catalyzing the formation of pyroglutate residue on proteins that have been post-translationally processed to reveal a glutamine at their N-terminus. Enzymatic assays to test the function of this protein were performed using a truncated form of the protein lacking a signal peptide that is most si…
Chr4	13120504	C	T	MODIFIER	upstream_gene_variant	NaN	AT4G25770	AT4G25770	81	51	0.613636	0	172	0	alpha/beta-Hydrolases superfamily protein;(source:Araport11) protein_coding
Chr4	13145636	G	C	LOW	synonymous_variant	p.Val258Val	ORP4B	AT4G25850	18	88	0.169811	0	150	0	OSBP(oxysterol binding protein)-related protein 4B;(source:Araport11) protein_coding OSBP(OXYSTEROL BINDING PROTEIN)-RELATED PROTEIN 4B (ORP4B) OSBP(OXYSTEROL BINDING PROTEIN)-RELATED PROTEIN 4B (ORP4B)
Chr4	13155070	T	G	MODIFIER	upstream_gene_variant	NaN	AT4G25870	AT4G25870	23	69	0.25	0	147	0	Core-2/I-branching beta-1,6-N-acetylglucosaminyltransferase family protein;(source:Araport11) protein_coding
Chr4	13205258	A	G	MODIFIER	upstream_gene_variant	NaN	AT4G26005	AT4G26005	4	118	0.0327869	0	152	0	NaN
Chr4	13208330	G	GACAAAAAAAA	MODIFIER	upstream_gene_variant	NaN	AT4G26020	AT4G26020	44	0	1	78	4	0.95122	4/1 protein short form protein;(source:Araport11) protein_coding
Chr4	13209940	C	T	MODIFIER	upstream_gene_variant	NaN	PIRL8	AT4G26050	82	41	0.666667	0	158	0	Encodes PIRL8, a member of the Plant Intracellular Ras-group-related LRRs (Leucine rich repeat proteins). PIRLs are a distinct, plant-specific class of intracellular LRRs that likely mediate protein interactions, possibly in the context of signal transduction. The mRNA is cell-to-cell mobile. protein_coding PLANT INTRACELLULAR RAS GROUP-RELATED LRR 8 (PIRL8) PLANT INTRACELLULAR RAS GROUP-RELATED …
Chr4	13282301	T	C	MODIFIER	upstream_gene_variant	NaN	AT4G26220	AT4G26220	82	43	0.656	0	167	0	Encodes a caffeoyl-coenzyme A O-methyltransferase (CCoAOMT)-like protein with a strong preference for methylating the para position of flavanones and dihydroflavonols, whereas flavones and flavonols are methylated in the meta-position. protein_coding CAFFEOYL COENZYME A ESTER O-METHYLTRANSFERASE 7 (CCOAOMT7) CAFFEOYL COENZYME A ESTER O-METHYLTRANSFERASE 7 (CCOAOMT7)
Chr4	13320473	G	A	LOW	synonymous_variant	p.Leu22Leu	UNE17	AT4G26330	128	0	1	0	172	0	Subtilisin-like serine endopeptidase family protein;(source:Araport11) protein_coding UNFERTILIZED EMBRYO SAC 17 (UNE17) (ATSBT3.18);UNFERTILIZED EMBRYO SAC 17 (UNE17)
Chr4	13405494	AC	A	MODIFIER	upstream_gene_variant	NaN	AT4G26550	AT4G26550	116	0	1	145	0	1	Got1/Sft2-like vescicle transport protein family;(source:Araport11) protein_coding
Chr4	13411487	C	A	MODIFIER	3_prime_UTR_variant	NaN	AT4G26580	AT4G26580	24	89	0.212389	0	154	0	RING/U-box superfamily protein;(source:Araport11) protein_coding
Chr4	13411507	A	T	MODIFIER	3_prime_UTR_variant	NaN	AT4G26580	AT4G26580	71	40	0.63964	0	159	0	RING/U-box superfamily protein;(source:Araport11) protein_coding
Chr4	13436257	C	T	MODIFIER	upstream_gene_variant	NaN	AT4G26630	AT4G26630	31	98	0.24031	0	168	0	Encodes a chromatin-associated protein that specifically binds histones H3 and H4 and contributes to modulation of Arabidopsis chromatin structure and function. protein_coding DEK-DOMAIN CONTAINING PROTEIN 3 (DEK3) DEK-DOMAIN CONTAINING PROTEIN 3 (DEK3)
Chr4	13454606	G	C	MODERATE	missense_variant	p.Arg17Pro	AT4G26675	AT4G26675	69	48	0.589744	0	154	0	pre-tRNA tRNA-Ala (anticodon: AGC);(source:Araport11, TAIR10) pre_trna
Chr4	13455044	G	C	LOW	synonymous_variant	p.Leu64Leu	AT4G26680	AT4G26680	34	100	0.253731	0	171	0	Tetratricopeptide repeat (TPR)-like superfamily protein;(source:Araport11) protein_coding
Chr4	13456507	T	C	MODIFIER	3_prime_UTR_variant	NaN	AT4G26680	AT4G26680	32	102	0.238806	0	176	0	Tetratricopeptide repeat (TPR)-like superfamily protein;(source:Araport11) protein_coding
Chr4	13473226	GTCAAAAGAACTAGTATACTATTCAAACTTCAAGACT	G	MODERATE	disruptive_inframe_deletion	p.Val182_Ser194delinsAla	AT4G26730	AT4G26730	78	1	0.987342	128	0	1	S-adenosyl-L-methionine-dependent methyltransferases superfamily protein;(source:Araport11) protein_coding
Chr4	13494693	AAAAC	A	MODIFIER	3_prime_UTR_variant	NaN	AT4G26830	AT4G26830	60	0	1	101	0	1	O-Glycosyl hydrolases family 17 protein;(source:Araport11) protein_coding
Chr4	13502888	T	C	MODIFIER	upstream_gene_variant	NaN	VTC2	AT4G26850	72	51	0.585366	0	160	0	Encodes a novel protein involved in ascorbate biosynthesis, which was shown to catalyze the transfer of GMP from GDP-galactose to a variety of hexose-1-phosphate acceptors. Recessive mutation has a reduced amount of vitamin C, lower level of non-photochemical quenching, and reduced rate of conversion of violaxanthin to zeaxanthin in high light. protein_coding VITAMIN C DEFECTIVE 2 (VTC2) VITAMIN …
Chr4	13559575	C	T	MODIFIER	upstream_gene_variant	NaN	RBP45C	AT4G27000	27	98	0.216	0	164	0	RNA-binding (RRM/RBD/RNP motifs) family protein;(source:Araport11) protein_coding (ATRBP45C) (ATRBP45C)
Chr4	13577601	TATCAAC	T	MODIFIER	5_prime_UTR_variant	NaN	AT4G27050	AT4G27050	141	1	0.992958	186	1	0.994652	F-box/RNI-like superfamily protein;(source:Araport11) protein_coding
Chr4	13588936	T	TTAAA	MODIFIER	upstream_gene_variant	NaN	TOR1	AT4G27060	145	0	1	108	77	0.583784	Encodes a novel, plant-specific microtubule-associated protein that regulates the orientation of cortical microtubules and the direction of organ growth. The protein plays a role in control of microtubule dependent anisotropic cell elongation. spr2 mutant rosette leaves, cauline leaves, roots, petioles and petals curl in an anticlockwise direction. protein_coding TORTIFOLIA 1 (TOR1) SPIRAL 2 (SPR…
Chr4	13588943	T	A	MODIFIER	upstream_gene_variant	NaN	TOR1	AT4G27060	144	0	1	108	78	0.580645	Encodes a novel, plant-specific microtubule-associated protein that regulates the orientation of cortical microtubules and the direction of organ growth. The protein plays a role in control of microtubule dependent anisotropic cell elongation. spr2 mutant rosette leaves, cauline leaves, roots, petioles and petals curl in an anticlockwise direction. protein_coding TORTIFOLIA 1 (TOR1) SPIRAL 2 (SPR…
Chr4	13588946	T	TGAGAAC	MODIFIER	upstream_gene_variant	NaN	TOR1	AT4G27060	144	0	1	108	78	0.580645	Encodes a novel, plant-specific microtubule-associated protein that regulates the orientation of cortical microtubules and the direction of organ growth. The protein plays a role in control of microtubule dependent anisotropic cell elongation. spr2 mutant rosette leaves, cauline leaves, roots, petioles and petals curl in an anticlockwise direction. protein_coding TORTIFOLIA 1 (TOR1) SPIRAL 2 (SPR…
Chr4	13620191	C	CA	MODIFIER	upstream_gene_variant	NaN	ATK2	AT4G27180	39	0	1	72	0	1	kinesin heavy chain subunit protein_coding KINESIN 2 (ATK2) KINESIN 2 (ATK2);KINESIN-LIKE PROTEIN IN ARABIDOPSIS THALIANA B (KATB)
Chr4	13621850	T	TAG	HIGH	frameshift_variant	p.Leu695fs	AT4G27190	AT4G27190	53	2	0.963636	99	0	1	NB-ARC domain-containing disease resistance protein;(source:Araport11) protein_coding
Chr4	13622242	AT	A	HIGH	frameshift_variant	p.Ser567fs	AT4G27190	AT4G27190	87	13	0.87	110	17	0.866142	NB-ARC domain-containing disease resistance protein;(source:Araport11) protein_coding
Chr4	13622632	TGG	T	HIGH	frameshift_variant	p.Ser434fs	AT4G27190	AT4G27190	59	0	1	88	1	0.988764	NB-ARC domain-containing disease resistance protein;(source:Araport11) protein_coding
Chr4	13622650	CGAG	C	MODERATE	conservative_inframe_deletion	p.Leu428del	AT4G27190	AT4G27190	64	1	0.984615	88	3	0.967033	NB-ARC domain-containing disease resistance protein;(source:Araport11) protein_coding
Chr4	13644704	GAA	G	MODIFIER	upstream_gene_variant	NaN	AT4G27250	AT4G27250	118	5	0.95935	163	0	1	NAD(P)-binding Rossmann-fold superfamily protein;(source:Araport11) protein_coding
Chr4	13646841	G	C	MODIFIER	upstream_gene_variant	NaN	AT4G27250	AT4G27250	136	0	1	154	13	0.922156	NAD(P)-binding Rossmann-fold superfamily protein;(source:Araport11) protein_coding
Chr4	13649995	A	AC	MODIFIER	upstream_gene_variant	NaN	GH3.5	AT4G27260	129	0	1	162	7	0.95858	encodes an IAA-amido synthase that conjugates Asp and other amino acids to auxin in vitro. Lines carrying insertions in this gene are hypersensitive to auxin. It is involved in camalexin biosynthesis via conjugating indole-3-carboxylic acid (ICA) and cysteine (Cys). The mRNA is cell-to-cell mobile. protein_coding (WES1) (WES1); (GH3.5)
Chr4	13664337	A	G	MODIFIER	upstream_gene_variant	NaN	AT4G27270	AT4G27270	111	9	0.925	166	0	1	Quinone reductase family protein;(source:Araport11) protein_coding
Chr4	13678753	G	GA	MODIFIER	downstream_gene_variant	NaN	AT4G27310	AT4G27310	122	0	1	104	67	0.608187	Encodes an atypical B-box domain protein that negatively regulates photomorphogenic development by interfering with the binding of the transcription factor HY5 to target gene promoters. Degradation of BBX28 in darkness is dependent on COP1 and occurs via the 26S proteasome pathway. BBX28 acts as a key factor in the COP1-HY5 regulatory hub by maintaining proper HY5 activity to ensure normal photom…
Chr4	13679649	C	CA	MODIFIER	downstream_gene_variant	NaN	AT4G27310	AT4G27310	111	0	1	69	85	0.448052	Encodes an atypical B-box domain protein that negatively regulates photomorphogenic development by interfering with the binding of the transcription factor HY5 to target gene promoters. Degradation of BBX28 in darkness is dependent on COP1 and occurs via the 26S proteasome pathway. BBX28 acts as a key factor in the COP1-HY5 regulatory hub by maintaining proper HY5 activity to ensure normal photom…
Chr4	13682913	T	TA	MODIFIER	upstream_gene_variant	NaN	ATPHOS34	AT4G27320	135	0	1	162	0	1	Contains a universal stress protein domain. Protein is phosphorylated in response to Phytophthora infestans zoospores and xylanase. protein_coding (PHOS34) (ATPHOS34); (USP21); (PHOS34)
Chr4	13702228	AACCGGAGACTTG	A	MODERATE	disruptive_inframe_deletion	p.Thr88_Leu91del	AT4G27380	AT4G27380	123	0	1	128	39	0.766467	hypothetical protein;(source:Araport11) protein_coding
Chr4	13702569	A	G	MODIFIER	upstream_gene_variant	NaN	VIII-B	AT4G27370	130	0	1	0	161	0	member of Myosin-like proteins protein_coding (VIIIB) MYOSIN VIII B (ATVIIIB); (VIIIB)
Chr4	13770663	G	A	MODIFIER	upstream_gene_variant	NaN	AT4G27580	AT4G27580	19	106	0.152	0	154	0	phosphatidylinositol transfer SFH5-like protein;(source:Araport11) protein_coding
Chr4	13787663	G	GTTGGAGATTCCAGTTGGTGGCAATATATGATCAACAAAGATATCACAGCT	MODIFIER	5_prime_UTR_variant	NaN	AT4G27610	AT4G27610	77	0	1	122	0	1	intracellular protein transporter;(source:Araport11) protein_coding
Chr4	13791626	T	TA	MODIFIER	upstream_gene_variant	NaN	AT4G27610	AT4G27610	45	0	1	95	0	1	intracellular protein transporter;(source:Araport11) protein_coding
Chr4	13797701	T	G	MODIFIER	3_prime_UTR_variant	NaN	AT4G27640	AT4G27640	4	118	0.0327869	0	169	0	Nuclear import receptor for GRF-interacting factors (GIFs),roles in ovule development. protein_coding IMPORTIN-BETA 4 (IMB4) IMPORTIN-BETA 4 (IMB4)
Chr4	13803244	TAC	T	MODIFIER	upstream_gene_variant	NaN	AT4G27640	AT4G27640	96	16	0.857143	96	26	0.786885	Nuclear import receptor for GRF-interacting factors (GIFs),roles in ovule development. protein_coding IMPORTIN-BETA 4 (IMB4) IMPORTIN-BETA 4 (IMB4)
Chr4	13804157	A	ATCTAACAGAAG	MODIFIER	upstream_gene_variant	NaN	AT4G27640	AT4G27640	34	13	0.723404	37	27	0.578125	Nuclear import receptor for GRF-interacting factors (GIFs),roles in ovule development. protein_coding IMPORTIN-BETA 4 (IMB4) IMPORTIN-BETA 4 (IMB4)
Chr4	13807323	A	G	LOW	splice_region_variant&intron_variant	NaN	PEL1	AT4G27650	116	9	0.928	172	0	1	Encodes Arabidopsis homolog of Drosophila pelota protein. Functions in RNA the non-stop decay (NSD) and no-go decay (NGD) quality control systems that act during translation. protein_coding PELOTA (PEL1) PELOTA (PEL1)
Chr4	13820307	AT	A	MODIFIER	upstream_gene_variant	NaN	AT4G27660	AT4G27660	97	13	0.881818	154	0	1	hypothetical protein;(source:Araport11) protein_coding
Chr4	13823463	TGCTTTGTTTTTTTTTTGACTGGGCTTGTATAGCTGATTAGAGAGATTAAA	T	MODIFIER	upstream_gene_variant	NaN	HSP25.3	AT4G27670	34	1	0.971429	73	1	0.986486	Encodes Hsp21, a chloroplast located small heat shock protein. A structure model of Hsp21, obtained by homology modeling, single-particle electron microscopy, and lysine-specific chemical crosslinking, shows that the Hsp21 subunits are arranged in two hexameric discs, rotated by 25 degree in relation to each other. protein_coding HEAT SHOCK PROTEIN 21 (HSP21) HEAT SHOCK PROTEIN 21 (HSP21)
Chr4	13844157	G	C	MODERATE	missense_variant	p.Asp3His	FEY	AT4G27760	60	60	0.5	0	151	0	Encodes an oxidoreductase required for vegetative shoot apex development. Mutants display disruptions in leaf positioning and meristem maintenance. protein_coding FOREVER YOUNG (FEY) (FEY3);FOREVER YOUNG (FEY)
Chr4	13856801	A	T	MODIFIER	upstream_gene_variant	NaN	PPH1	AT4G27800	129	6	0.955556	165	1	0.993976	Choroplast protein phosphatase TAP38/PPH1 is required for efficient dephosphorylation of the LHCII anthena and state transition from state 2 to state 1. protein_coding THYLAKOID-ASSOCIATED PHOSPHATASE 38 (TAP38) PROTEIN PHOSPHATASE 1 (PPH1);THYLAKOID-ASSOCIATED PHOSPHATASE 38 (TAP38)
Chr4	13857926	A	T	MODERATE	missense_variant	p.Ser490Thr	BGLU9	AT4G27820	12	111	0.097561	0	169	0	beta glucosidase 9;(source:Araport11) protein_coding BETA GLUCOSIDASE 9 (BGLU9) BETA GLUCOSIDASE 9 (BGLU9)
Chr4	13883023	C	G	MODIFIER	upstream_gene_variant	NaN	AT4G27875	AT4G27875	129	0	1	163	2	0.987879	pre-tRNA tRNA-Gln (anticodon: CTG);(source:Araport11, TAIR10) pre_trna
Chr4	13888294	AC	A	MODIFIER	upstream_gene_variant	NaN	AT4G27885	AT4G27885	31	0	1	64	0	1	pre-tRNA tRNA-Ala (anticodon: CGC);(source:Araport11, TAIR10) pre_trna
Chr4	13908804	T	G	MODIFIER	downstream_gene_variant	NaN	MTM1	AT4G27940	61	51	0.544643	0	153	0	manganese tracking factor for mitochondrial SOD2;(source:Araport11) protein_coding MANGANESE TRACKING FACTOR FOR MITOCHONDRIAL SOD2 (MTM1) MANGANESE TRACKING FACTOR FOR MITOCHONDRIAL SOD2 (MTM1);ARABIDOPSIS MANGANESE TRACKING FACTOR FOR MITOCHONDRIAL SOD2 (ATMTM1)
Chr4	13912104	T	TA	MODIFIER	upstream_gene_variant	NaN	CRF4	AT4G27950	47	0	1	94	0	1	Encodes a member of the ERF (ethylene response factor) subfamily B-5 of ERF/AP2 transcription factor family. The protein contains one AP2 domain. There are 7 members in this subfamily. CRF proteins relocalize to the nucleus in response to cytokinin. protein_coding CYTOKININ RESPONSE FACTOR 4 (CRF4) CYTOKININ RESPONSE FACTOR 4 (CRF4)
Chr4	13917492	C	CT	MODIFIER	upstream_gene_variant	NaN	UBC9	AT4G27960	5	121	0.0396825	0	157	0	ubiquitin conjugating enzyme protein_coding UBIQUITIN CONJUGATING ENZYME 9 (UBC9) UBIQUITIN CONJUGATING ENZYME 9 (UBC9)
Chr4	13955904	C	A	MODERATE	missense_variant	p.Ala359Ser	AT4G28080	AT4G28080	17	110	0.133858	0	163	0	Encodes REDUCED CHLOROPLAST COVERAGE 2 (REC2). Along with REC1 and REC3 it contributes to establishing the size of the chloroplast compartment. protein_coding REDUCED CHLOROPLAST COVERAGE 2 (REC2) REDUCED CHLOROPLAST COVERAGE 2 (REC2)
Chr4	13960950	TA	T	MODIFIER	upstream_gene_variant	NaN	AT4G28080	AT4G28080	67	0	1	110	0	1	Encodes REDUCED CHLOROPLAST COVERAGE 2 (REC2). Along with REC1 and REC3 it contributes to establishing the size of the chloroplast compartment. protein_coding REDUCED CHLOROPLAST COVERAGE 2 (REC2) REDUCED CHLOROPLAST COVERAGE 2 (REC2)
Chr4	13964405	C	T	MODIFIER	upstream_gene_variant	NaN	AT4G28088	AT4G28088	94	0	1	0	137	0	Low temperature and salt responsive protein family;(source:Araport11) protein_coding

## Sheet: Table S7
Table S7: Structural variants on the chromosome 1 in F13-8 (21226).
Chromosome	Position	ID	ReferenceAllele	AlternativeAllele	Qaulity	Filter	Info	Format	21226.sorted
chr1	181	INV00000000	T	<INV>	2336	PASS	PRECISE;SVTYPE=INV;SVMETHOD=EMBL.DELLYv0.8.3;END=1735;PE=25;MAPQ=60;CT=3to3;CIPOS=-6,6;CIEND=-6,6;SRMAPQ=60;INSLEN=0;HOMLEN=6;SR=20;SRQ=0.971429;CONSENSUS=AAATCCCTAAATCCTAAACTGGTTTCTCTGGTTGAAAATCATCGTGTATATAATGATAATTTTATCGTTTTTATGTAATTGCTTATTGTATGATATGGTCCATATCATATGGAGATAGATGTGGATGGAAGAACACATTATAAAAACAAAATCTTAAAGGAGATTTGATTTCGTA;CE=1.85452	GT:GL:GQ:FT:RCL:RC:RCR:CN:DR:DV:RR:RV	1/1:-148.19,-12.6332,0:126:PASS:14:260:107:4:0:25:0:42
chr1	279	INV00000001	T	<INV>	2760	PASS	PRECISE;SVTYPE=INV;SVMETHOD=EMBL.DELLYv0.8.3;END=1926;PE=26;MAPQ=60;CT=5to5;CIPOS=-3,3;CIEND=-3,3;SRMAPQ=60;INSLEN=0;HOMLEN=2;SR=20;SRQ=0.994118;CONSENSUS=GAGATAAACCAACCCTAAGATTACAATAAGAGACTCACATTCCCAAATGTAGATCGTAGCAAAGCTTGTATCCAATATAACAAATGAATACATATATGCTATTTCGATACTTATATTTATTTACTCAGCATAAAAAATATTAACCATGTATTCATAGTAAAATGTTTCAT;CE=1.82957	GT:GL:GQ:FT:RCL:RC:RCR:CN:DR:DV:RR:RV	1/1:-124.995,-10.5308,0:105:PASS:14:260:156:3:0:26:0:35
chr1	17127	INV00000002	A	<INV>	32	LowQual	IMPRECISE;SVTYPE=INV;SVMETHOD=EMBL.DELLYv0.8.3;END=13128764;PE=5;MAPQ=6;CT=5to5;CIPOS=-389,389;CIEND=-389,389	GT:GL:GQ:FT:RCL:RC:RCR:CN:DR:DV:RR:RV	0/0:0,-6.06768,-58.0341:61:PASS:2804:2142076:909779:5:28:5:0:0
chr1	18707	INV00000003	G	<INV>	24	LowQual	IMPRECISE;SVTYPE=INV;SVMETHOD=EMBL.DELLYv0.8.3;END=8623981;PE=3;MAPQ=5;CT=3to3;CIPOS=-420,420;CIEND=-420,420	GT:GL:GQ:FT:RCL:RC:RCR:CN:DR:DV:RR:RV	0/0:0,-1.00244,-33.7631:10:LowQual:3318:1434439:675554:4:9:2:0:0
chr1	18723	DEL00000004	G	<DEL>	58	LowQual	IMPRECISE;SVTYPE=DEL;SVMETHOD=EMBL.DELLYv0.8.3;END=23341033;PE=4;MAPQ=15;CT=3to5;CIPOS=-286,286;CIEND=-286,286	GT:GL:GQ:FT:RCL:RC:RCR:CN:DR:DV:RR:RV	0/1:-1.41907,0,-38.0487:14:LowQual:3320:3612547:1184555:6:11:4:0:0
chr1	22520	DEL00000005	T	<DEL>	660	PASS	PRECISE;SVTYPE=DEL;SVMETHOD=EMBL.DELLYv0.8.3;END=22551;PE=0;MAPQ=0;CT=3to5;CIPOS=-1,1;CIEND=-1,1;SRMAPQ=60;INSLEN=0;HOMLEN=0;SR=11;SRQ=0.951389;CONSENSUS=AAAGCAGCGTTACTTAACATTTAACTAAAGGTAGTGCAAACTGGTTAATACTTTTTAACGCTTAAAGCCATTAATTCGACGAAGATTTTCATATCATAAAAAGTAATATAGGTTTTTGAAAATAGTTAGAATAATTATTTT;CE=1.8161	GT:GL:GQ:FT:RCL:RC:RCR:CN:DR:DV:RR:RV	1/1:-129.296,-10.8326,0:108:PASS:135:0:111:0:0:0:0:36
chr1	23137	INV00000006	A	<INV>	180	PASS	PRECISE;SVTYPE=INV;SVMETHOD=EMBL.DELLYv0.8.3;END=20979679;PE=0;MAPQ=0;CT=3to3;CIPOS=-11,11;CIEND=-11,11;SRMAPQ=60;INSLEN=0;HOMLEN=12;SR=3;SRQ=0.97479;CONSENSUS=CTTAATATTGCAAAAAAAAAAAGAGAGAAATATTACTACAAAACAGAAGCAAGCAAGTGGAAAACAGACCAGAAGAGAGAGAGAGAGAGAGAGAGAGAGAGAGGAAGACGAAGAGAG;CE=1.61988	GT:GL:GQ:FT:RCL:RC:RCR:CN:DR:DV:RR:RV	0/1:-47.7074,0,-12.4818:125:PASS:3945:3258132:1538345:4:0:0:8:17
chr1	44641	DUP00000007	C	<DUP>	164	PASS	IMPRECISE;SVTYPE=DUP;SVMETHOD=EMBL.DELLYv0.8.3;END=28374217;PE=9;MAPQ=23;CT=5to3;CIPOS=-249,249;CIEND=-249,249	GT:GL:GQ:FT:RCL:RC:RCR:CN:DR:DV:RR:RV	0/1:-10.3794,0,-60.0442:104:PASS:7456:4443557:349409:25:11:9:0:0
chr1	56071	INV00000008	A	<INV>	38	LowQual	IMPRECISE;SVTYPE=INV;SVMETHOD=EMBL.DELLYv0.8.3;END=21744417;PE=3;MAPQ=13;CT=5to5;CIPOS=-486,486;CIEND=-486,486	GT:GL:GQ:FT:RCL:RC:RCR:CN:DR:DV:RR:RV	0/0:0,-1.91947,-86.8729:19:PASS:9363:3368079:1422980:5:16:3:0:0
chr1	56892	DEL00000009	A	<DEL>	600	PASS	PRECISE;SVTYPE=DEL;SVMETHOD=EMBL.DELLYv0.8.3;END=56921;PE=0;MAPQ=0;CT=3to5;CIPOS=-14,14;CIEND=-14,14;SRMAPQ=60;INSLEN=0;HOMLEN=14;SR=10;SRQ=1;CONSENSUS=ATCACAGATTCTCTAATTGACTCTCTTCGTTACTTTTACAAAGGTACCAGAAGAAAAAAAACATTTTATAATGGTGAAACCTTCAGAAGATGAAAAATTCAAAATAAAAACCTATGGAACAGTAGTGGATAACGTT;CE=1.86266	GT:GL:GQ:FT:RCL:RC:RCR:CN:DR:DV:RR:RV	1/1:-146.593,-12.6366,0:126:PASS:374:178:421:0:0:0:0:42
chr1	62718	INV00000010	A	<INV>	33	LowQual	IMPRECISE;SVTYPE=INV;SVMETHOD=EMBL.DELLYv0.8.3;END=17234841;PE=2;MAPQ=28;CT=5to5;CIPOS=-372,372;CIEND=-372,372	GT:GL:GQ:FT:RCL:RC:RCR:CN:DR:DV:RR:RV	0/0:0,-12.6546,-300.566:127:PASS:10434:2643554:1368096:4:51:2:0:0
chr1	69082	DUP00000011	A	<DUP>	55	LowQual	IMPRECISE;SVTYPE=DUP;SVMETHOD=EMBL.DELLYv0.8.3;END=23425020;PE=9;MAPQ=6;CT=5to3;CIPOS=-220,220;CIEND=-220,220	GT:GL:GQ:FT:RCL:RC:RCR:CN:DR:DV:RR:RV	1/1:-4.60903,-1.41624,0:14:LowQual:11578:3616654:1172190:6:0:7:0:0
chr1	69092	DEL00000012	T	<DEL>	70	LowQual	IMPRECISE;SVTYPE=DEL;SVMETHOD=EMBL.DELLYv0.8.3;END=23424251;PE=2;MAPQ=35;CT=3to5;CIPOS=-403,403;CIEND=-403,403	GT:GL:GQ:FT:RCL:RC:RCR:CN:DR:DV:RR:RV	0/1:-5.19738,0,-13.1941:52:PASS:11578:3616544:1172300:6:4:2:0:0
chr1	69094	INV00000013	A	<INV>	11	LowQual	IMPRECISE;SVTYPE=INV;SVMETHOD=EMBL.DELLYv0.8.3;END=23425014;PE=7;MAPQ=1;CT=3to3;CIPOS=-221,221;CIEND=-221,221	GT:GL:GQ:FT:RCL:RC:RCR:CN:DR:DV:RR:RV	1/1:-1.05997,-0.362031,0:5:LowQual:11578:3616654:1172190:6:0:2:0:0
chr1	70645	INS00000014	T	<INS>	600	PASS	PRECISE;SVTYPE=INS;SVMETHOD=EMBL.DELLYv0.8.3;END=70646;SVLEN=30;PE=0;MAPQ=0;CT=NtoN;CIPOS=-2,2;CIEND=-2,2;SRMAPQ=60;INSLEN=30;HOMLEN=1;SR=10;SRQ=0.984375;CONSENSUS=TTCTCTTAATATCAACATAAGGGATACAAAGCGAACATCATCTATATCCATACAATTTTACTCACTGTTAAAAGGAAGAACTACTGTTACCAAAAGATCTACACGGAGGAATCCGAAACTGCGATTA;CE=1.90264	GT:GL:GQ:FT:RCL:RC:RCR:CN:DR:DV:RR:RV	1/1:-242.683,-20.7544,0:10000:PASS:22884:40693:17809:2:0:0:0:69
chr1	89812	DEL00000015	T	<DEL>	180	PASS	IMPRECISE;SVTYPE=DEL;SVMETHOD=EMBL.DELLYv0.8.3;END=90180;PE=3;MAPQ=60;CT=3to5;CIPOS=-50,50;CIEND=-50,50	GT:GL:GQ:FT:RCL:RC:RCR:CN:DR:DV:RR:RV	0/1:-21.8928,0,-15.8928:157:PASS:7904:2007:7019:0:3:4:0:0
chr1	107344	DEL00000016	A	<DEL>	660	PASS	PRECISE;SVTYPE=DEL;SVMETHOD=EMBL.DELLYv0.8.3;END=107405;PE=0;MAPQ=0;CT=3to5;CIPOS=-5,5;CIEND=-5,5;SRMAPQ=60;INSLEN=0;HOMLEN=4;SR=11;SRQ=0.986395;CONSENSUS=TAACAAAATTAAGGAAAAACTATTGTTACAACTTCAACTTGCAAGTATGTTTCTGAAGGTAGAGTTTACAGTCACGTATGAAAATTTAAACAAAGCGATAGGTTTAGTGGCATTCAGAATAAGTTCACCAAGAACCGGCACTACTTT;CE=1.90755	GT:GL:GQ:FT:RCL:RC:RCR:CN:DR:DV:RR:RV	1/1:-62.0966,-5.41519,0:54:PASS:459:63:597:0:0:0:0:18
chr1	151739	DEL00000017	T	<DEL>	480	PASS	PRECISE;SVTYPE=DEL;SVMETHOD=EMBL.DELLYv0.8.3;END=151780;PE=0;MAPQ=0;CT=3to5;CIPOS=-17,17;CIEND=-17,17;SRMAPQ=60;INSLEN=0;HOMLEN=16;SR=8;SRQ=1;CONSENSUS=AGATGCGATTCTTGTGATTGAAGATGTAGTACTGATCTCGGACCCTGCAGATGAACAAACACAAAACATTTTCGAAGCTGGAAGATTCTTGTGATTGAACAATTGGTGATTCAAGATTCTACATAT;CE=1.94632	GT:GL:GQ:FT:RCL:RC:RCR:CN:DR:DV:RR:RV	1/1:-151.292,-12.9362,0:129:PASS:606:310:516:1:0:0:0:43
chr1	175527	DEL00000018	T	<DEL>	1200	PASS	PRECISE;SVTYPE=DEL;SVMETHOD=EMBL.DELLYv0.8.3;END=175574;PE=0;MAPQ=0;CT=3to5;CIPOS=-6,6;CIEND=-6,6;SRMAPQ=60;INSLEN=0;HOMLEN=5;SR=20;SRQ=0.993789;CONSENSUS=GACCAATTTATTCATCTTAATGTACCAAATTCGGATACGATATGTTTAATACAAGGGAGATTGATGCTAGCAAAACACAACCATCTTAATTCAATCGTAACAAAAGTACGTTTTGAAATATTGTTTTGGATGGAGATTTTTTCCTTGGTTCGCTTGTTACT;CE=1.90523	GT:GL:GQ:FT:RCL:RC:RCR:CN:DR:DV:RR:RV	1/1:-160.393,-13.5398,0:135:PASS:748:121:657:0:0:0:0:45
chr1	176478	INV00000019	G	<INV>	37	LowQual	IMPRECISE;SVTYPE=INV;SVMETHOD=EMBL.DELLYv0.8.3;END=17501681;PE=2;MAPQ=27;CT=5to5;CIPOS=-445,445;CIEND=-445,445	GT:GL:GQ:FT:RCL:RC:RCR:CN:DR:DV:RR:RV	0/0:0,-1.4175,-86.0466:14:LowQual:29792:2669298:1381054:4:15:2:0:0
chr1	196594	DUP00000020	T	<DUP>	480	PASS	IMPRECISE;SVTYPE=DUP;SVMETHOD=EMBL.DELLYv0.8.3;END=25235760;PE=8;MAPQ=60;CT=5to3;CIPOS=-547,547;CIEND=-547,547	GT:GL:GQ:FT:RCL:RC:RCR:CN:DR:DV:RR:RV	0/1:-53.0557,0,-179.056:10000:PASS:33165:3889998:877259:9:32:11:0:0
chr1	196644	DEL00000021	A	<DEL>	1089	PASS	IMPRECISE;SVTYPE=DEL;SVMETHOD=EMBL.DELLYv0.8.3;END=18928559;PE=20;MAPQ=60;CT=3to5;CIPOS=-400,400;CIEND=-400,400	GT:GL:GQ:FT:RCL:RC:RCR:CN:DR:DV:RR:RV	0/1:-92.9454,0,-182.046:10000:PASS:33179:2902814:1501845:4:33:20:0:0
chr1	206150	DEL00000022	T	<DEL>	1020	PASS	PRECISE;SVTYPE=DEL;SVMETHOD=EMBL.DELLYv0.8.3;END=206193;PE=0;MAPQ=0;CT=3to5;CIPOS=-5,5;CIEND=-5,5;SRMAPQ=60;INSLEN=0;HOMLEN=5;SR=17;SRQ=0.969512;CONSENSUS=TTTTAATGTTTGAAGGGTCAAGATCTTAGCTAGGTTTTGTTTAGGAAACAGAATAACTTAAAAATGCATTTATTATTAACTCACTCATATCTTTTAGTAGATACCAAATGCAAAAGCTGTTACAAATCATTTATTTTATTAGTGCATTCTGATTTTTTTTTGT;CE=1.81091	GT:GL:GQ:FT:RCL:RC:RCR:CN:DR:DV:RR:RV	1/1:-141.496,-11.7358,0:117:PASS:602:99:505:0:0:0:0:39
chr1	257700	DEL00000023	A	<DEL>	1023	PASS	PRECISE;SVTYPE=DEL;SVMETHOD=EMBL.DELLYv0.8.3;END=258630;PE=18;MAPQ=60;CT=3to5;CIPOS=-10,10;CIEND=-10,10;SRMAPQ=18;INSLEN=0;HOMLEN=9;SR=7;SRQ=0.96;CONSENSUS=AATAAGAAAAAGGAAAATGTAAGTTTTATCCTTATTTGATTATATAACAAAATAAGAGAAAGTTATAAAAGTTATTTACAAATTAGAGTTGAAAGAGAAAAGTGTTTATTCTCCATATTTCTAAA;CE=1.68797	GT:GL:GQ:FT:RCL:RC:RCR:CN:DR:DV:RR:RV	1/1:-49.5247,-4.74121,0:47:PASS:48:41:74:1:0:18:0:16
chr1	257710	INV00000024	G	<INV>	128	PASS	IMPRECISE;SVTYPE=INV;SVMETHOD=EMBL.DELLYv0.8.3;END=23710286;PE=5;MAPQ=27;CT=3to3;CIPOS=-292,292;CIEND=-292,292	GT:GL:GQ:FT:RCL:RC:RCR:CN:DR:DV:RR:RV	0/1:-7.27633,0,-87.0746:73:PASS:43453:3631663:1125306:6:16:7:0:0
chr1	258680	INV00000025	A	<INV>	108	PASS	IMPRECISE;SVTYPE=INV;SVMETHOD=EMBL.DELLYv0.8.3;END=23710146;PE=3;MAPQ=39;CT=5to5;CIPOS=-93,93;CIEND=-93,93	GT:GL:GQ:FT:RCL:RC:RCR:CN:DR:DV:RR:RV	0/1:-3.27427,0,-123.275:33:PASS:43494:3631591:1125337:6:22:3:0:0
chr1	270487	DUP00000026	A	<DUP>	11	LowQual	IMPRECISE;SVTYPE=DUP;SVMETHOD=EMBL.DELLYv0.8.3;END=20042180;PE=2;MAPQ=7;CT=5to3;CIPOS=-382,382;CIEND=-382,382	GT:GL:GQ:FT:RCL:RC:RCR:CN:DR:DV:RR:RV	0/0:0,-5.32059,-113.397:53:PASS:45480:3068269:1600101:4:19:1:0:0
chr1	270531	DEL00000027	G	<DEL>	126	PASS	PRECISE;SVTYPE=DEL;SVMETHOD=EMBL.DELLYv0.8.3;END=28132823;PE=0;MAPQ=0;CT=3to5;CIPOS=-21,21;CIEND=-21,21;SRMAPQ=60;INSLEN=0;HOMLEN=21;SR=3;SRQ=0.956897;CONSENSUS=GGGAGAAAAAAAAAAAAGAGAGAGAGAGAGAGAGAGAGAGAGAGAGAGAGAGAGAGAGAGAGAGAGAGAGAGGCAGAAGCGGTGAGTGAGATACATAAATAAATAGGAAAGAGAA;CE=1.37442	GT:GL:GQ:FT:RCL:RC:RCR:CN:DR:DV:RR:RV	0/1:-19.8661,0,-22.1078:10000:PASS:45485:4364446:390491:20:0:0:12:9
chr1	294941	DEL00000028	C	<DEL>	947	PASS	PRECISE;SVTYPE=DEL;SVMETHOD=EMBL.DELLYv0.8.3;END=294979;PE=0;MAPQ=0;CT=3to5;CIPOS=-3,3;CIEND=-3,3;SRMAPQ=60;INSLEN=0;HOMLEN=3;SR=16;SRQ=0.976048;CONSENSUS=GATCGCGCCAATGTCTCCAACTTTTGACTTTTCATTCTTATGTGTTCGGTTCGGTGTTGGTTTGTATATTTTATTATCTCATATCAACCAAACTTGGTTATATTATAAAGCTTCTTCAATATTTATGTGGTTTTGTATTCCCAAAATAATGTATTTTTCCTCTTGA;CE=1.83944	GT:GL:GQ:FT:RCL:RC:RCR:CN:DR:DV:RR:RV	1/1:-124.492,-4.73251,0:47:PASS:457:124:553:0:0:0:2:38
chr1	309364	DEL00000029	T	<DEL>	487	PASS	PRECISE;SVTYPE=DEL;SVMETHOD=EMBL.DELLYv0.8.3;END=309399;PE=0;MAPQ=0;CT=3to5;CIPOS=-2,2;CIEND=-2,2;SRMAPQ=56;INSLEN=0;HOMLEN=1;SR=10;SRQ=0.966667;CONSENSUS=TCGAACCCACGACCACAAGGTTAAGAGCCTTGCGCTCTACCAACTGAGCTAGACGGGCTTTGTTGGTTAAGTATTGCATATAAATGTGCAAGTATGGACCTTAATTGGTGTCTCGCTGAGGCCTGCGGGTAAAATAGTGAAACAC;CE=1.994	GT:GL:GQ:FT:RCL:RC:RCR:CN:DR:DV:RR:RV	1/1:-128.387,-11.4257,0:114:PASS:373:6:185:0:0:0:0:38
chr1	324932	DEL00000030	T	<DEL>	1200	PASS	PRECISE;SVTYPE=DEL;SVMETHOD=EMBL.DELLYv0.8.3;END=324959;PE=0;MAPQ=0;CT=3to5;CIPOS=-4,4;CIEND=-4,4;SRMAPQ=60;INSLEN=0;HOMLEN=4;SR=20;SRQ=0.993827;CONSENSUS=TACCAATTACTGTCTTCAAAGGTGTTTTGTATTATTTAAAGACAAAAATAATTTTTTTTGCCCAATACTTGACGCCGTATTACACAATAATCTATCTGCTGAGTGTGTAATAATAACTAATAAGGATTCAACGTGGGCCATCAAATTCGAACCAAATCATGT;CE=1.89643	GT:GL:GQ:FT:RCL:RC:RCR:CN:DR:DV:RR:RV	1/1:-172.79,-15.0415,0:150:PASS:421:35:384:0:0:0:0:50
chr1	342544	DUP00000031	T	<DUP>	148	PASS	IMPRECISE;SVTYPE=DUP;SVMETHOD=EMBL.DELLYv0.8.3;END=16152707;PE=6;MAPQ=33;CT=5to3;CIPOS=-451,451;CIEND=-451,451	GT:GL:GQ:FT:RCL:RC:RCR:CN:DR:DV:RR:RV	0/1:-7.87634,0,-93.4463:79:PASS:57538:2438050:1236730:4:17:6:0:0
chr1	342757	DEL00000032	A	<DEL>	1200	PASS	PRECISE;SVTYPE=DEL;SVMETHOD=EMBL.DELLYv0.8.3;END=342807;PE=0;MAPQ=0;CT=3to5;CIPOS=-4,4;CIEND=-4,4;SRMAPQ=60;INSLEN=0;HOMLEN=5;SR=20;SRQ=0.974684;CONSENSUS=TAACAGTTTTAATTTTTTGTATGAAAAATATGTAAATCGGCCCTTTTTTTCTTCGATTGTGGCCTACGAATACTCAGAGCCAAAGCATAATGTATCAAATTTGCCAAATGTATTATGTGGGCATGTGGCAAAAAGAGATAACATTTTTTGCAAAATAA;CE=1.89094	GT:GL:GQ:FT:RCL:RC:RCR:CN:DR:DV:RR:RV	1/1:-163.79,-14.1381,0:141:PASS:759:97:701:0:0:0:0:47
chr1	349925	DEL00000033	C	<DEL>	960	PASS	PRECISE;SVTYPE=DEL;SVMETHOD=EMBL.DELLYv0.8.3;END=350014;PE=0;MAPQ=0;CT=3to5;CIPOS=-7,7;CIEND=-7,7;SRMAPQ=60;INSLEN=0;HOMLEN=7;SR=16;SRQ=1;CONSENSUS=GCTTGACATGGAGGGGAATAAACATGTCATTGAGGTAATTCTATTTTTCTTTCTTATCCTTCAACTTTTTTCCGTTTCTCTCTTCCTAATCTCTCTACCATATGCTAGGTTCCCAGTAAAACTGGTGGGCCTCCGGAGAAAAAGGAGATAGTGCTTGAAGAT;CE=1.95826	GT:GL:GQ:FT:RCL:RC:RCR:CN:DR:DV:RR:RV	1/1:-103.096,-8.72595,0:87:PASS:1660:156:1339:0:0:0:0:29
chr1	372408	DUP00000034	C	<DUP>	701	PASS	IMPRECISE;SVTYPE=DUP;SVMETHOD=EMBL.DELLYv0.8.3;END=23374021;PE=16;MAPQ=52;CT=5to3;CIPOS=-199,199;CIEND=-199,199	GT:GL:GQ:FT:RCL:RC:RCR:CN:DR:DV:RR:RV	0/1:-59.2629,0,-109.236:10000:PASS:62352:3558870:1179200:6:20:16:0:0
chr1	372411	INV00000035	A	<INV>	8	LowQual	IMPRECISE;SVTYPE=INV;SVMETHOD=EMBL.DELLYv0.8.3;END=18961086;PE=3;MAPQ=3;CT=5to5;CIPOS=-205,205;CIEND=-205,205	GT:GL:GQ:FT:RCL:RC:RCR:CN:DR:DV:RR:RV	0/0:0,-6.02059,-120:60:PASS:62352:2879305:1489613:4:20:0:0:0
chr1	372668	DEL00000036	A	<DEL>	186	LowQual	IMPRECISE;SVTYPE=DEL;SVMETHOD=EMBL.DELLYv0.8.3;END=23374051;PE=12;MAPQ=6;CT=3to5;CIPOS=-95,95;CIEND=-95,95	GT:GL:GQ:FT:RCL:RC:RCR:CN:DR:DV:RR:RV	0/1:-11.6763,0,-60.1093:117:PASS:62394:3558828:1179200:6:11:12:0:0
chr1	423022	DUP00000037	A	<DUP>	447	PASS	PRECISE;SVTYPE=DUP;SVMETHOD=EMBL.DELLYv0.8.3;END=423256;PE=0;MAPQ=0;CT=5to3;CIPOS=-4,4;CIEND=-4,4;SRMAPQ=60;INSLEN=0;HOMLEN=3;SR=9;SRQ=0.958621;CONSENSUS=CTTTAAAAAAAAAAAAAAAAAAGTTGAAAAACTTTTAAGAAAAATAAAATAAAAATAAATGCTAATTTTAAAAACATTTTTTAATAAATAAAAACAAGTGTTAAAAATTTAAATTATGAGTATTGAACCTAGGACAACTCT;CE=1.54429	GT:GL:GQ:FT:RCL:RC:RCR:CN:DR:DV:RR:RV	0/1:-42.2727,0,-38.2789:10000:PASS:1388:9224:3123:4:0:0:13:15
chr1	423022	DUP00000038	A	<DUP>	28	LowQual	IMPRECISE;SVTYPE=DUP;SVMETHOD=EMBL.DELLYv0.8.3;END=1250598;PE=2;MAPQ=22;CT=5to3;CIPOS=-395,395;CIEND=-395,395	GT:GL:GQ:FT:RCL:RC:RCR:CN:DR:DV:RR:RV	0/0:0,-1.42986,-42.6068:14:LowQual:69294:137661:67838:2:13:3:0:0
chr1	424588	DUP00000039	A	<DUP>	34	LowQual	IMPRECISE;SVTYPE=DUP;SVMETHOD=EMBL.DELLYv0.8.3;END=551763;PE=2;MAPQ=27;CT=5to3;CIPOS=-534,534;CIEND=-534,534	GT:GL:GQ:FT:RCL:RC:RCR:CN:DR:DV:RR:RV	0/0:0,-8.94207,-222.797:89:PASS:10342:20281:10629:2:39:2:0:0
chr1	424588	INV00000040	A	<INV>	204	PASS	IMPRECISE;SVTYPE=INV;SVMETHOD=EMBL.DELLYv0.8.3;END=1287703;PE=4;MAPQ=55;CT=5to5;CIPOS=-269,269;CIEND=-269,269	GT:GL:GQ:FT:RCL:RC:RCR:CN:DR:DV:RR:RV	0/1:-32.564,0,-95.9817:10000:PASS:70999:143729:70598:2:18:17:0:0
chr1	424653	DEL00000041	C	<DEL>	97	LowQual	IMPRECISE;SVTYPE=DEL;SVMETHOD=EMBL.DELLYv0.8.3;END=1251899;PE=4;MAPQ=14;CT=3to5;CIPOS=-494,494;CIEND=-494,494	GT:GL:GQ:FT:RCL:RC:RCR:CN:DR:DV:RR:RV	0/1:-0.970146,0,-139.923:10:LowQual:69153:137663:67888:2:25:4:0:0
chr1	439921	DEL00000042	T	<DEL>	480	PASS	PRECISE;SVTYPE=DEL;SVMETHOD=EMBL.DELLYv0.8.3;END=439951;PE=0;MAPQ=0;CT=3to5;CIPOS=-4,4;CIEND=-4,4;SRMAPQ=60;INSLEN=0;HOMLEN=3;SR=8;SRQ=0.993289;CONSENSUS=GTAGATTTCGTCAACTATTTTACGGACAGGTTTTGGACCCCATAATGCAGATGTTGGGTCACATAATTTCTTTCCACTTAAGTCACAGTGCGCTTAGTCATGTGATGTGACAGTTACTCCTAACGTTAACGTCAATGGTTAATTTATCT;CE=1.9523	GT:GL:GQ:FT:RCL:RC:RCR:CN:DR:DV:RR:RV	1/1:-132.491,-11.4303,0:114:PASS:338:39:248:0:0:0:0:38
chr1	443066	INV00000043	A	<INV>	187	PASS	IMPRECISE;SVTYPE=INV;SVMETHOD=EMBL.DELLYv0.8.3;END=24810783;PE=5;MAPQ=38;CT=3to3;CIPOS=-381,381;CIEND=-381,381	GT:GL:GQ:FT:RCL:RC:RCR:CN:DR:DV:RR:RV	0/1:-13.5825,0,-66.8829:136:PASS:73559:3779563:947300:7:12:5:0:0
chr1	443245	INV00000044	G	<INV>	76	LowQual	IMPRECISE;SVTYPE=INV;SVMETHOD=EMBL.DELLYv0.8.3;END=24810729;PE=2;MAPQ=38;CT=5to5;CIPOS=-461,461;CIEND=-461,461	GT:GL:GQ:FT:RCL:RC:RCR:CN:DR:DV:RR:RV	0/1:-1.57941,0,-101.98:16:PASS:73559:3779533:947330:7:18:2:0:0
chr1	454588	DUP00000045	G	<DUP>	355	PASS	IMPRECISE;SVTYPE=DUP;SVMETHOD=EMBL.DELLYv0.8.3;END=457187;PE=6;MAPQ=60;CT=5to3;CIPOS=-385,385;CIEND=-385,385	GT:GL:GQ:FT:RCL:RC:RCR:CN:DR:DV:RR:RV	0/1:-26.1681,0,-140.668:10000:PASS:215:441:219:2:25:6:0:0
chr1	454701	DEL00000046	A	<DEL>	613	PASS	IMPRECISE;SVTYPE=DEL;SVMETHOD=EMBL.DELLYv0.8.3;END=457204;PE=11;MAPQ=60;CT=3to5;CIPOS=-50,50;CIEND=-50,50	GT:GL:GQ:FT:RCL:RC:RCR:CN:DR:DV:RR:RV	0/1:-50.1619,0,-144.862:10000:PASS:202:420:215:2:26:11:0:0
chr1	461541	DEL00000047	T	<DEL>	360	PASS	PRECISE;SVTYPE=DEL;SVMETHOD=EMBL.DELLYv0.8.3;END=461573;PE=0;MAPQ=0;CT=3to5;CIPOS=-6,6;CIEND=-6,6;SRMAPQ=60;INSLEN=0;HOMLEN=5;SR=6;SRQ=0.966942;CONSENSUS=GGACTTTTATTATTTAAATTTGTTTGGCTAATAACTATGAAATTTGCAATGATTTAAAAAATAATAATAGTTTGGTCTAAACCATGTGAAAATGAGATCTAACTTGGGCCATTCATTCTT;CE=1.81766	GT:GL:GQ:FT:RCL:RC:RCR:CN:DR:DV:RR:RV	1/1:-169.193,-14.442,0:144:PASS:472:297:303:1:0:0:0:48
chr1	465560	DEL00000048	T	<DEL>	1140	PASS	PRECISE;SVTYPE=DEL;SVMETHOD=EMBL.DELLYv0.8.3;END=465634;PE=0;MAPQ=0;CT=3to5;CIPOS=-6,6;CIEND=-6,6;SRMAPQ=60;INSLEN=0;HOMLEN=7;SR=19;SRQ=1;CONSENSUS=ATATTTGGCAGAGCCACATCCTAACTTCTAAGTAACATGCAGTGTGCAGAGGTAAGTTAATGTTACTTTTTGTACATTAACCAAGTGTAAACGTTTGAGACGCTTAAGAATCAGGGAAATCTTGTTCCTACGTTCAATGCTCTTATAAGCATGTCTCAATATATTTT;CE=1.93546	GT:GL:GQ:FT:RCL:RC:RCR:CN:DR:DV:RR:RV	1/1:-107.496,-9.02726,0:90:PASS:1166:116:1115:0:0:0:0:30
chr1	483774	DUP00000049	T	<DUP>	9	LowQual	IMPRECISE;SVTYPE=DUP;SVMETHOD=EMBL.DELLYv0.8.3;END=24745335;PE=3;MAPQ=3;CT=5to3;CIPOS=-346,346;CIEND=-346,346	GT:GL:GQ:FT:RCL:RC:RCR:CN:DR:DV:RR:RV	0/0:0,-1.20412,-24:12:LowQual:80452:3762395:957575:7:4:0:0:0
chr1	495105	DEL00000050	G	<DEL>	194	PASS	IMPRECISE;SVTYPE=DEL;SVMETHOD=EMBL.DELLYv0.8.3;END=496536;PE=4;MAPQ=48;CT=3to5;CIPOS=-80,80;CIEND=-80,80	GT:GL:GQ:FT:RCL:RC:RCR:CN:DR:DV:RR:RV	0/1:-9.46702,0,-154.766:95:PASS:134:238:131:2:29:4:0:0
chr1	495179	DUP00000051	A	<DUP>	464	PASS	IMPRECISE;SVTYPE=DUP;SVMETHOD=EMBL.DELLYv0.8.3;END=496680;PE=10;MAPQ=46;CT=5to3;CIPOS=-50,50;CIEND=-50,50	GT:GL:GQ:FT:RCL:RC:RCR:CN:DR:DV:RR:RV	0/1:-34.9671,0,-136.761:10000:PASS:135:273:110:2:28:10:0:0
chr1	500065	DEL00000052	C	<DEL>	13	LowQual	IMPRECISE;SVTYPE=DEL;SVMETHOD=EMBL.DELLYv0.8.3;END=19061973;PE=2;MAPQ=8;CT=3to5;CIPOS=-335,335;CIEND=-335,335	GT:GL:GQ:FT:RCL:RC:RCR:CN:DR:DV:RR:RV	0/0:0,-0.198125,-8.733:4:LowQual:83275:2875165:1487426:4:3:2:0:0
chr1	517411	INV00000053	G	<INV>	114	LowQual	IMPRECISE;SVTYPE=INV;SVMETHOD=EMBL.DELLYv0.8.3;END=517657;PE=2;MAPQ=60;CT=5to5;CIPOS=-80,80;CIEND=-80,80	GT:GL:GQ:FT:RCL:RC:RCR:CN:DR:DV:RR:RV	0/1:-6.84543,0,-278.045:68:PASS:4622:10977:5673:2:49:4:0:0
chr1	522497	INV00000054	T	<INV>	1505	PASS	IMPRECISE;SVTYPE=INV;SVMETHOD=EMBL.DELLYv0.8.3;END=19430386;PE=30;MAPQ=56;CT=5to5;CIPOS=-143,143;CIEND=-143,143	GT:GL:GQ:FT:RCL:RC:RCR:CN:DR:DV:RR:RV	1/1:-150.498,-9.02899,0:90:PASS:86797:2928591:1522291:4:0:30:0:0
chr1	525626	DEL00000055	A	<DEL>	368	PASS	IMPRECISE;SVTYPE=DEL;SVMETHOD=EMBL.DELLYv0.8.3;END=531353;PE=8;MAPQ=47;CT=3to5;CIPOS=-50,50;CIEND=-50,50	GT:GL:GQ:FT:RCL:RC:RCR:CN:DR:DV:RR:RV	0/1:-24.4579,0,-180.658:10000:PASS:411:985:464:2:33:8:0:0
chr1	525765	DUP00000056	T	<DUP>	358	PASS	IMPRECISE;SVTYPE=DUP;SVMETHOD=EMBL.DELLYv0.8.3;END=531817;PE=8;MAPQ=47;CT=5to3;CIPOS=-50,50;CIEND=-50,50	GT:GL:GQ:FT:RCL:RC:RCR:CN:DR:DV:RR:RV	0/1:-64.3528,0,-146.754:10000:PASS:427:1072:471:2:28:18:0:0
chr1	526258	DEL00000057	A	<DEL>	110	PASS	IMPRECISE;SVTYPE=DEL;SVMETHOD=EMBL.DELLYv0.8.3;END=531997;PE=3;MAPQ=39;CT=3to5;CIPOS=-193,193;CIEND=-193,193	GT:GL:GQ:FT:RCL:RC:RCR:CN:DR:DV:RR:RV	0/1:-1.42644,0,-151.967:14:LowQual:444:1013:452:2:29:3:0:0
chr1	536067	INV00000058	A	<INV>	1327	PASS	PRECISE;SVTYPE=INV;SVMETHOD=EMBL.DELLYv0.8.3;END=11170813;PE=18;MAPQ=22;CT=5to5;CIPOS=-4,4;CIEND=-4,4;SRMAPQ=60;INSLEN=0;HOMLEN=4;SR=20;SRQ=0.993939;CONSENSUS=AGCTTTTTAATTTGCTTAACAAGTTTATCGCTATGCAATCAAATCGTATAAAAATCACCAAGTTTGGATATGATTAGCCACTAACTTCTTAGACCAAGTCCATCGATAGTTTTTAGTGGGTTTCTTAGTTGGTTTCTAAGAGAATAATGGGCCTAAATTAAATAAT;CE=1.89519	GT:GL:GQ:FT:RCL:RC:RCR:CN:DR:DV:RR:RV	0/1:-89.16,0,-21.2112:10000:PASS:88943:1765218:691051:5:16:17:10:32
chr1	536071	INV00000059	A	<INV>	325	PASS	IMPRECISE;SVTYPE=INV;SVMETHOD=EMBL.DELLYv0.8.3;END=11172152;PE=8;MAPQ=46;CT=3to3;CIPOS=-304,304;CIEND=-304,304	GT:GL:GQ:FT:RCL:RC:RCR:CN:DR:DV:RR:RV	0/1:-25.5763,0,-79.1072:10000:PASS:88943:1765440:691175:5:15:8:0:0
chr1	549687	DEL00000060	A	<DEL>	141	PASS	IMPRECISE;SVTYPE=DEL;SVMETHOD=EMBL.DELLYv0.8.3;END=550397;PE=5;MAPQ=31;CT=3to5;CIPOS=-198,198;CIEND=-198,198	GT:GL:GQ:FT:RCL:RC:RCR:CN:DR:DV:RR:RV	0/1:-10.2494,0,-28.195:102:PASS:48:12:36:0:8:5:0:0
chr1	551638	INV00000061	G	<INV>	129	PASS	IMPRECISE;SVTYPE=INV;SVMETHOD=EMBL.DELLYv0.8.3;END=1287703;PE=7;MAPQ=25;CT=5to5;CIPOS=-380,380;CIEND=-380,380	GT:GL:GQ:FT:RCL:RC:RCR:CN:DR:DV:RR:RV	0/1:-31.6611,0,-102.179:10000:PASS:60278:123473:60165:2:21:17:0:0
chr1	555916	DEL00000062	T	<DEL>	360	PASS	PRECISE;SVTYPE=DEL;SVMETHOD=EMBL.DELLYv0.8.3;END=555951;PE=0;MAPQ=0;CT=3to5;CIPOS=-17,17;CIEND=-17,17;SRMAPQ=60;INSLEN=0;HOMLEN=16;SR=6;SRQ=0.992308;CONSENSUS=TGCCTTTGAATTTTAGATGACAAGAAAGCGCTCCAAGCTCTGCTTTTTGCAAAAGTATGCTCTGTTTTTTGTTTTGCTCTGAAGAAAGAACAAATGAATGAGAAGAGAAAGAGTTCAACTTTAAAAGGTA;CE=1.91994	GT:GL:GQ:FT:RCL:RC:RCR:CN:DR:DV:RR:RV	1/1:-163.894,-13.8414,0:138:PASS:664:367:378:1:0:0:0:46
chr1	571671	DEL00000063	T	<DEL>	960	PASS	PRECISE;SVTYPE=DEL;SVMETHOD=EMBL.DELLYv0.8.3;END=571707;PE=0;MAPQ=0;CT=3to5;CIPOS=-4,4;CIEND=-4,4;SRMAPQ=60;INSLEN=0;HOMLEN=3;SR=16;SRQ=0.987261;CONSENSUS=CCAAAAGTCATTTCTAGGATTAGACAGTTTTCAAAATATTTTCGCAATTTGAAAATAATTGAAGTCAGATTGATAAGCTTATTAATTTCCTGATCTGTCTTAATAAGGTGAATTGTAATTTTCTTCTTCTATGGATTTGCATGGTTTTTGAAAATTT;CE=1.82234	GT:GL:GQ:FT:RCL:RC:RCR:CN:DR:DV:RR:RV	1/1:-138.096,-11.4351,0:114:PASS:502:41:430:0:0:0:0:38
chr1	587479	DEL00000064	T	<DEL>	720	PASS	PRECISE;SVTYPE=DEL;SVMETHOD=EMBL.DELLYv0.8.3;END=588026;PE=6;MAPQ=60;CT=3to5;CIPOS=-6,6;CIEND=-6,6;SRMAPQ=60;INSLEN=0;HOMLEN=5;SR=6;SRQ=0.951219;CONSENSUS=TAGTTAGGTAATGCGTTATAATGCAATTTTAATACGATCACAATTACTATATACTATTAATCCGTGACAAATACTAATAAATAGACTGTCTTTATGTTTTTGACAGCAAAATCTTATTTGAGG;CE=1.83857	GT:GL:GQ:FT:RCL:RC:RCR:CN:DR:DV:RR:RV	1/1:-106.191,-9.02204,0:90:PASS:56:0:36:0:0:6:0:30
chr1	634242	DUP00000065	T	<DUP>	30	LowQual	IMPRECISE;SVTYPE=DUP;SVMETHOD=EMBL.DELLYv0.8.3;END=20176727;PE=4;MAPQ=7;CT=5to3;CIPOS=-331,331;CIEND=-331,331	GT:GL:GQ:FT:RCL:RC:RCR:CN:DR:DV:RR:RV	0/0:0,-1.91644,-71.1705:19:PASS:105214:3025135:1586852:4:13:3:0:0
chr1	634323	DEL00000066	G	<DEL>	15	LowQual	IMPRECISE;SVTYPE=DEL;SVMETHOD=EMBL.DELLYv0.8.3;END=20176734;PE=2;MAPQ=10;CT=3to5;CIPOS=-442,442;CIEND=-442,442	GT:GL:GQ:FT:RCL:RC:RCR:CN:DR:DV:RR:RV	0/0:0,-2.71439,-67.2108:27:PASS:105224:3025126:1586844:4:12:2:0:0
chr1	642532	DUP00000067	A	<DUP>	104	LowQual	IMPRECISE;SVTYPE=DUP;SVMETHOD=EMBL.DELLYv0.8.3;END=1524769;PE=9;MAPQ=12;CT=5to3;CIPOS=-60,60;CIEND=-60,60	GT:GL:GQ:FT:RCL:RC:RCR:CN:DR:DV:RR:RV	0/1:-2.27221,0,-98.7752:23:PASS:72357:147215:73180:2:18:9:0:0
chr1	642605	INV00000068	A	<INV>	49	LowQual	IMPRECISE;SVTYPE=INV;SVMETHOD=EMBL.DELLYv0.8.3;END=1523322;PE=5;MAPQ=12;CT=3to3;CIPOS=-421,421;CIEND=-421,421	GT:GL:GQ:FT:RCL:RC:RCR:CN:DR:DV:RR:RV	0/0:0,-1.82157,-94.2538:18:PASS:72218:146968:73046:2:17:4:0:0
chr1	662794	DUP00000069	T	<DUP>	753	PASS	PRECISE;SVTYPE=DUP;SVMETHOD=EMBL.DELLYv0.8.3;END=12619523;PE=16;MAPQ=28;CT=5to3;CIPOS=-4,4;CIEND=-4,4;SRMAPQ=60;INSLEN=0;HOMLEN=4;SR=7;SRQ=0.985075;CONSENSUS=AAAGTTATACTAACTTTTAAAAAGATAAATTGTCACCGCGGTGTACCGCGGGTTAAAATCTAGTTTAGCATAATTATGGAGAAATACATTACTAAATCCTAACTATAATTTCGTATAGAAACATTCGAAGGAAC;CE=1.87852	GT:GL:GQ:FT:RCL:RC:RCR:CN:DR:DV:RR:RV	1/1:-63.5714,-5.99197,0:60:PASS:109803:1971419:801053:4:0:16:0:20
chr1	662795	DEL00000070	T	<DEL>	9	LowQual	IMPRECISE;SVTYPE=DEL;SVMETHOD=EMBL.DELLYv0.8.3;END=12618638;PE=3;MAPQ=2;CT=3to5;CIPOS=-66,66;CIEND=-66,66	GT:GL:GQ:FT:RCL:RC:RCR:CN:DR:DV:RR:RV	1/1:-0.474372,-0.175402,0:3:LowQual:109803:1971399:800857:4:0:1:0:0
chr1	662795	INV00000071	T	<INV>	55	LowQual	IMPRECISE;SVTYPE=INV;SVMETHOD=EMBL.DELLYv0.8.3;END=20167555;PE=11;MAPQ=5;CT=3to3;CIPOS=-214,214;CIEND=-214,214	GT:GL:GQ:FT:RCL:RC:RCR:CN:DR:DV:RR:RV	1/1:-4.07671,-1.28289,0:13:LowQual:109803:3019340:1583301:4:0:6:0:0
chr1	664728	DEL00000072	A	<DEL>	960	PASS	PRECISE;SVTYPE=DEL;SVMETHOD=EMBL.DELLYv0.8.3;END=664772;PE=0;MAPQ=0;CT=3to5;CIPOS=-7,7;CIEND=-7,7;SRMAPQ=60;INSLEN=0;HOMLEN=6;SR=16;SRQ=0.973154;CONSENSUS=TGCAAATATTTTTATCATGTAAATTATTTTTTTTATATACAAAATGTTTTCGTTTGCAAGGTTTTTAAGTAAATCAAATATATTTTTATTGATTTAACTAATTTAGTACTAGGAATACCCAAATATTCAATGAAACTGGATTTAATTAT;CE=1.68963	GT:GL:GQ:FT:RCL:RC:RCR:CN:DR:DV:RR:RV	1/1:-141.093,-12.0341,0:120:PASS:426:89:789:0:0:0:0:40
chr1	670783	DEL00000073	T	<DEL>	540	PASS	PRECISE;SVTYPE=DEL;SVMETHOD=EMBL.DELLYv0.8.3;END=671021;PE=0;MAPQ=0;CT=3to5;CIPOS=-3,3;CIEND=-3,3;SRMAPQ=60;INSLEN=0;HOMLEN=2;SR=9;SRQ=1;CONSENSUS=CATACTTTTTGAATCAATCAATCTATGATAGTCAGGTGATAATGTGAATAGTTGGCTGGTTGAGTCTCCAGTCGGGTGCACTACTTTTAAAACCAATAAAAGAATTAAAAAATTATAAATACTTTAATTTAATTTTCTAAA;CE=1.84939	GT:GL:GQ:FT:RCL:RC:RCR:CN:DR:DV:RR:RV	1/1:-48.8972,-4.21157,0:42:PASS:2079:68:1062:0:0:0:0:14
chr1	768166	DUP00000074	T	<DUP>	777	PASS	IMPRECISE;SVTYPE=DUP;SVMETHOD=EMBL.DELLYv0.8.3;END=29782993;PE=18;MAPQ=47;CT=5to3;CIPOS=-112,112;CIEND=-112,112	GT:GL:GQ:FT:RCL:RC:RCR:CN:DR:DV:RR:RV	0/1:-69.8589,0,-109.169:10000:PASS:127336:4561973:111113:38:21:19:0:0
chr1	768175	DEL00000075	T	<DEL>	762	PASS	IMPRECISE;SVTYPE=DEL;SVMETHOD=EMBL.DELLYv0.8.3;END=29782169;PE=19;MAPQ=36;CT=3to5;CIPOS=-50,50;CIEND=-50,50	GT:GL:GQ:FT:RCL:RC:RCR:CN:DR:DV:RR:RV	0/1:-72.7772,0,-37.1078:10000:PASS:127336:4561584:111502:38:9:20:0:0
chr1	780628	INV00000076	T	<INV>	772	PASS	IMPRECISE;SVTYPE=INV;SVMETHOD=EMBL.DELLYv0.8.3;END=890058;PE=15;MAPQ=59;CT=3to3;CIPOS=-186,186;CIEND=-186,186	GT:GL:GQ:FT:RCL:RC:RCR:CN:DR:DV:RR:RV	0/1:-71.1796,0,-13.9812:140:PASS:9193:18163:9331:2:5:15:0:0
chr1	781768	INV00000077	A	<INV>	87	PASS	IMPRECISE;SVTYPE=INV;SVMETHOD=EMBL.DELLYv0.8.3;END=889284;PE=3;MAPQ=30;CT=5to5;CIPOS=-381,381;CIEND=-381,381	GT:GL:GQ:FT:RCL:RC:RCR:CN:DR:DV:RR:RV	0/1:-0.272018,0,-116.873:5:LowQual:8915:17972:9166:2:25:3:0:0
chr1	781801	INV00000078	T	<INV>	47	LowQual	IMPRECISE;SVTYPE=INV;SVMETHOD=EMBL.DELLYv0.8.3;END=792123;PE=4;MAPQ=15;CT=5to5;CIPOS=-480,480;CIEND=-480,480	GT:GL:GQ:FT:RCL:RC:RCR:CN:DR:DV:RR:RV	0/0:0,-2.22351,-99.3611:22:PASS:736:1563:976:2:19:4:0:0
chr1	781931	INV00000079	A	<INV>	78	PASS	IMPRECISE;SVTYPE=INV;SVMETHOD=EMBL.DELLYv0.8.3;END=888844;PE=3;MAPQ=27;CT=3to3;CIPOS=-337,337;CIEND=-337,337	GT:GL:GQ:FT:RCL:RC:RCR:CN:DR:DV:RR:RV	0/1:-0.575809,0,-111.78:7:LowQual:8887:17929:9015:2:21:3:0:0
chr1	781936	INV00000080	T	<INV>	226	PASS	IMPRECISE;SVTYPE=INV;SVMETHOD=EMBL.DELLYv0.8.3;END=791771;PE=10;MAPQ=26;CT=3to3;CIPOS=-331,331;CIEND=-331,331	GT:GL:GQ:FT:RCL:RC:RCR:CN:DR:DV:RR:RV	0/1:-13.616,0,-100.098:136:PASS:692:1531:855:2:20:9:0:0
chr1	789345	DUP00000081	A	<DUP>	1171	PASS	PRECISE;SVTYPE=DUP;SVMETHOD=EMBL.DELLYv0.8.3;END=5325527;PE=36;MAPQ=21;CT=5to3;CIPOS=-4,4;CIEND=-4,4;SRMAPQ=8;INSLEN=0;HOMLEN=4;SR=10;SRQ=0.964029;CONSENSUS=TATCGATTCATTTGCTTTGTAGATCTCTCTTTGTTTCCTGAGCTGAGTTTACTTAGAGCAACCCCATTGGTTTAGAATCAATTGGTTCTTAATTTTCATTTTTAACCTTATTTTATATCAAAATGTTGTTTTTACAAA;CE=1.81766	GT:GL:GQ:FT:RCL:RC:RCR:CN:DR:DV:RR:RV	0/1:-62.8575,0,-45.566:10000:PASS:130614:764742:371434:3:20:34:16:27
chr1	789668	DEL00000082	T	<DEL>	1177	PASS	IMPRECISE;SVTYPE=DEL;SVMETHOD=EMBL.DELLYv0.8.3;END=5325525;PE=22;MAPQ=60;CT=3to5;CIPOS=-140,140;CIEND=-140,140	GT:GL:GQ:FT:RCL:RC:RCR:CN:DR:DV:RR:RV	0/1:-103.853,0,-130.163:10000:PASS:130702:764654:371410:3:24:22:0:0
chr1	792471	DUP00000083	A	<DUP>	640	PASS	IMPRECISE;SVTYPE=DUP;SVMETHOD=EMBL.DELLYv0.8.3;END=889531;PE=15;MAPQ=44;CT=5to3;CIPOS=-122,122;CIEND=-122,122	GT:GL:GQ:FT:RCL:RC:RCR:CN:DR:DV:RR:RV	0/1:-51.6728,0,-93.3592:10000:PASS:7923:16448:8146:2:26:15:0:0
chr1	793167	DEL00000084	C	<DEL>	672	PASS	IMPRECISE;SVTYPE=DEL;SVMETHOD=EMBL.DELLYv0.8.3;END=890071;PE=13;MAPQ=60;CT=3to5;CIPOS=-130,130;CIEND=-130,130	GT:GL:GQ:FT:RCL:RC:RCR:CN:DR:DV:RR:RV	0/1:-58.3701,0,-93.2729:10000:PASS:8011:16285:8192:2:17:12:0:0
chr1	822025	DUP00000085	T	<DUP>	344	PASS	PRECISE;SVTYPE=DUP;SVMETHOD=EMBL.DELLYv0.8.3;END=11174807;PE=6;MAPQ=60;CT=5to3;CIPOS=-3,3;CIEND=-3,3;SRMAPQ=21;INSLEN=0;HOMLEN=3;SR=3;SRQ=0.980952;CONSENSUS=TGCAACTTTAATATATACTAATTTAAAAAATAAATTGTTCCCGCGGTATACCGCGGGTTAAAATCTAGTAGTATTTATAAATGATAAACATATTAAGAAGTACAC;CE=1.8294	GT:GL:GQ:FT:RCL:RC:RCR:CN:DR:DV:RR:RV	0/1:-19.2863,0,-17.3157:10000:PASS:136275:1718543:670619:4:6:6:6:8
chr1	822026	DEL00000086	A	<DEL>	931	PASS	IMPRECISE;SVTYPE=DEL;SVMETHOD=EMBL.DELLYv0.8.3;END=11174209;PE=18;MAPQ=60;CT=3to5;CIPOS=-72,72;CIEND=-72,72	GT:GL:GQ:FT:RCL:RC:RCR:CN:DR:DV:RR:RV	0/1:-84.3702,0,-55.2765:10000:PASS:136275:1718415:670599:4:11:18:0:0
chr1	825725	DUP00000087	T	<DUP>	68	LowQual	IMPRECISE;SVTYPE=DUP;SVMETHOD=EMBL.DELLYv0.8.3;END=21326527;PE=2;MAPQ=45;CT=5to3;CIPOS=-407,407;CIEND=-407,407	GT:GL:GQ:FT:RCL:RC:RCR:CN:DR:DV:RR:RV	0/0:0,-3.73604,-191.202:37:PASS:136868:3175406:1488148:4:33:2:0:0
chr1	874168	INV00000088	G	<INV>	160	PASS	IMPRECISE;SVTYPE=INV;SVMETHOD=EMBL.DELLYv0.8.3;END=1010123;PE=4;MAPQ=43;CT=3to3;CIPOS=-338,338;CIEND=-338,338	GT:GL:GQ:FT:RCL:RC:RCR:CN:DR:DV:RR:RV	0/1:-0.950262,0,-175.847:10:LowQual:11523:22806:11368:2:48:4:0:0
chr1	875737	INV00000089	A	<INV>	502	PASS	IMPRECISE;SVTYPE=INV;SVMETHOD=EMBL.DELLYv0.8.3;END=1008636;PE=10;MAPQ=48;CT=5to5;CIPOS=-316,316;CIEND=-316,316	GT:GL:GQ:FT:RCL:RC:RCR:CN:DR:DV:RR:RV	0/1:-40.9903,0,-85.9682:10000:PASS:11009:22324:11266:2:21:10:0:0
chr1	888485	DUP00000090	A	<DUP>	2040	PASS	PRECISE;SVTYPE=DUP;SVMETHOD=EMBL.DELLYv0.8.3;END=888711;PE=14;MAPQ=60;CT=5to3;CIPOS=-6,6;CIEND=-6,6;SRMAPQ=60;INSLEN=0;HOMLEN=6;SR=20;SRQ=0.972028;CONSENSUS=AAAAATTTAAATTATGTGTAAACTATATTGAACATAACACATTTCTTAAGGATTTTGGATATTATTCGTGAGAAACTTTAAAACTTAGCCGAGTGTTAATTATAAAAGATGGGATGTTAAGTCCGATTAATTTTCGACGTATT;CE=1.81369	GT:GL:GQ:FT:RCL:RC:RCR:CN:DR:DV:RR:RV	0/1:-249.403,0,-49.2101:10000:PASS:5046:29755:2735:8:21:15:23:79
chr1	913113	DEL00000091	G	<DEL>	1200	PASS	PRECISE;SVTYPE=DEL;SVMETHOD=EMBL.DELLYv0.8.3;END=913180;PE=0;MAPQ=0;CT=3to5;CIPOS=-7,7;CIEND=-7,7;SRMAPQ=60;INSLEN=0;HOMLEN=7;SR=20;SRQ=0.97351;CONSENSUS=AAAACAAAAACATTTTGTAATTTATTATTTTTAGAAAATGAACGAATAATAGAAGAAATAACTTACATGGAATTGTTTATGAACAGTGTTTGTCCACAAATCTAGTAGGCGATAACTTTCAATAGGCTGAAATTGAGAAAAAACGAAGAAA;CE=1.78937	GT:GL:GQ:FT:RCL:RC:RCR:CN:DR:DV:RR:RV	1/1:-141.494,-12.0349,0:120:PASS:1440:177:1204:0:0:0:0:40
chr1	914101	DEL00000092	A	<DEL>	346	PASS	IMPRECISE;SVTYPE=DEL;SVMETHOD=EMBL.DELLYv0.8.3;END=28928254;PE=10;MAPQ=35;CT=3to5;CIPOS=-111,111;CIEND=-111,111	GT:GL:GQ:FT:RCL:RC:RCR:CN:DR:DV:RR:RV	0/1:-24.064,0,-137.467:10000:PASS:151798:4393056:255568:22:25:10:0:0
chr1	914227	DUP00000093	C	<DUP>	133	PASS	IMPRECISE;SVTYPE=DUP;SVMETHOD=EMBL.DELLYv0.8.3;END=28928369;PE=4;MAPQ=34;CT=5to3;CIPOS=-332,332;CIEND=-332,332	GT:GL:GQ:FT:RCL:RC:RCR:CN:DR:DV:RR:RV	0/1:-7.97117,0,-129.574:80:PASS:151806:4393083:255533:22:23:5:0:0
chr1	940990	DUP00000094	G	<DUP>	1665	PASS	IMPRECISE;SVTYPE=DUP;SVMETHOD=EMBL.DELLYv0.8.3;END=18367478;PE=28;MAPQ=60;CT=5to3;CIPOS=-102,102;CIEND=-102,102	GT:GL:GQ:FT:RCL:RC:RCR:CN:DR:DV:RR:RV	0/1:-151.147,0,-122.647:10000:PASS:156197:2688067:1391327:3:23:28:0:0
chr1	941191	DEL00000095	T	<DEL>	1140	PASS	IMPRECISE;SVTYPE=DEL;SVMETHOD=EMBL.DELLYv0.8.3;END=18367507;PE=19;MAPQ=60;CT=3to5;CIPOS=-50,50;CIEND=-50,50	GT:GL:GQ:FT:RCL:RC:RCR:CN:DR:DV:RR:RV	0/1:-120.862,0,-78.8619:10000:PASS:156249:2688015:1391319:3:15:22:0:0
chr1	958619	DEL00000096	C	<DEL>	780	PASS	PRECISE;SVTYPE=DEL;SVMETHOD=EMBL.DELLYv0.8.3;END=958651;PE=0;MAPQ=0;CT=3to5;CIPOS=-3,3;CIEND=-3,3;SRMAPQ=60;INSLEN=0;HOMLEN=2;SR=13;SRQ=0.993333;CONSENSUS=TTTTAAAAATCACAAAAAATGAATTAGTGGTAATTTATAATCCAGTAATTTAGATAATAATCCAAATACCATTGTGAAGAATCTAAACCCTAATCTACCAGCGCGACTCTTCATCACGTCAAAGTTGTCAATTATTTTGAAAAACCCTAA;CE=1.84055	GT:GL:GQ:FT:RCL:RC:RCR:CN:DR:DV:RR:RV	1/1:-120.493,-10.5295,0:105:PASS:477:36:389:0:0:0:0:35
chr1	1079793	INV00000097	C	<INV>	2633	PASS	PRECISE;SVTYPE=INV;SVMETHOD=EMBL.DELLYv0.8.3;END=1080025;PE=24;MAPQ=60;CT=5to5;CIPOS=-4,4;CIEND=-4,4;SRMAPQ=60;INSLEN=0;HOMLEN=4;SR=20;SRQ=1;CONSENSUS=ACTTGCAGCCTATAATTTCATGTTTTGCGGTGCCCAGACTAATTCTGTCAGCTGCTGATCTGGCTGGATCACTCATAATATGGTTTGAGTGTTTGTATAGCCATCGTAAAACAAAATTCAGAAATTAGCATCCGAATTTTAAACGATCTCCTAAATAAGCCTTCCA;CE=1.95788	GT:GL:GQ:FT:RCL:RC:RCR:CN:DR:DV:RR:RV	0/1:-90.2507,0,-62.5497:10000:PASS:4507:12214:9283:2:18:48:23:30
chr1	1079897	INV00000098	G	<INV>	3060	PASS	PRECISE;SVTYPE=INV;SVMETHOD=EMBL.DELLYv0.8.3;END=1080180;PE=31;MAPQ=60;CT=3to3;CIPOS=-5,5;CIEND=-5,5;SRMAPQ=60;INSLEN=0;HOMLEN=6;SR=20;SRQ=1;CONSENSUS=ATCCAGCCAGATCAGCAGCTGACAGAATTAGTCTGGGCACCGCAAAACATGAAATTATAGGCTGCAAGTAAGATACACTTCCAAGCCTTTTTGATGCCTTTGAATTATAGAAACTAGGAACTACTTTGTTCATGTTTAGGAGATCCAGCGTTAGATCACGTAATTGGAAGG;CE=1.97181	GT:GL:GQ:FT:RCL:RC:RCR:CN:DR:DV:RR:RV	0/1:-115.631,0,-88.1365:10000:PASS:9018:17086:5988:2:24:31:31:40
chr1	1085956	INS00000099	G	<INS>	240	PASS	PRECISE;SVTYPE=INS;SVMETHOD=EMBL.DELLYv0.8.3;END=1085957;SVLEN=28;PE=0;MAPQ=0;CT=NtoN;CIPOS=-16,16;CIEND=-16,16;SRMAPQ=60;INSLEN=28;HOMLEN=16;SR=4;SRQ=1;CONSENSUS=CTCACTAAAAAAAACAAAAAAACTGTTATATGAGTTGTATATTATTAAAAAAAAAAAAATAGTTGTATATTATTACTACTGATTTTAAAAAGAACAAATAGTTAGATAATGGATTTTTTT;CE=1.62973	GT:GL:GQ:FT:RCL:RC:RCR:CN:DR:DV:RR:RV	1/1:-112.987,-10.5226,0:105:PASS:18654:36604:17950:2:0:0:0:35
chr1	1128114	DEL00000100	T	<DEL>	960	PASS	PRECISE;SVTYPE=DEL;SVMETHOD=EMBL.DELLYv0.8.3;END=1128179;PE=0;MAPQ=0;CT=3to5;CIPOS=-8,8;CIEND=-8,8;SRMAPQ=60;INSLEN=0;HOMLEN=7;SR=16;SRQ=1;CONSENSUS=ACGTATTTCTCATATAAGATAAGTTTTTTTTTTGTTTCTATTGATTTATGTTCATGTTGGCTTTGATCGAATTGTATTAATTAATGGGTATTGCTTGAAAATCTCTTTGATCAATGAGAACGCAAAACAGAATTGCTACAAATATAAAAACAACTCTTCAATCTTC;CE=1.83482	GT:GL:GQ:FT:RCL:RC:RCR:CN:DR:DV:RR:RV	1/1:-104.49,-9.32216,0:93:PASS:922:147:905:0:0:0:0:31
chr1	1128675	INV00000101	A	<INV>	2	LowQual	IMPRECISE;SVTYPE=INV;SVMETHOD=EMBL.DELLYv0.8.3;END=7784347;PE=2;MAPQ=1;CT=5to5;CIPOS=-583,583;CIEND=-583,583	GT:GL:GQ:FT:RCL:RC:RCR:CN:DR:DV:RR:RV	0/0:0,-10.536,-210:105:PASS:187873:1110579:547806:3:35:0:0:0
chr1	1133652	DEL00000102	C	<DEL>	960	PASS	PRECISE;SVTYPE=DEL;SVMETHOD=EMBL.DELLYv0.8.3;END=1133685;PE=0;MAPQ=0;CT=3to5;CIPOS=-3,3;CIEND=-3,3;SRMAPQ=60;INSLEN=0;HOMLEN=3;SR=16;SRQ=0.993671;CONSENSUS=AAACTAAATATGACTCGAACAAAAGTAAAATAATAGAATGGAGAACTGAAATATACTTTTCTATTAGGTTCTTTAAATTCTATAAGACTGTAGAGCAAGTGTTGACGTAAAGTAATTTGTTTGAGTCTCAAAAGAGTTGTGGCTTTCACATACAATCA;CE=1.85792	GT:GL:GQ:FT:RCL:RC:RCR:CN:DR:DV:RR:RV	1/1:-166.191,-14.1396,0:141:PASS:560:55:522:0:0:0:0:47
chr1	1159052	INV00000103	C	<INV>	167	PASS	PRECISE;SVTYPE=INV;SVMETHOD=EMBL.DELLYv0.8.3;END=2156331;PE=0;MAPQ=0;CT=5to5;CIPOS=-28,28;CIEND=-28,28;SRMAPQ=56;INSLEN=0;HOMLEN=27;SR=3;SRQ=0.991525;CONSENSUS=ATCGAACCCGGGTCTGTACCGTGGCAGGGTACTATTCTACCACTAGACCACTGGTGCTTATTGTTTAATTTTTATATTTGTGTAAAACAAATAGAGGAGAACAAATCAAGATAAACAA;CE=1.94933	GT:GL:GQ:FT:RCL:RC:RCR:CN:DR:DV:RR:RV	1/1:-31.3984,-2.70771,0:27:PASS:83506:166997:83825:2:0:0:0:9
chr1	1160224	DEL00000104	A	<DEL>	3060	PASS	PRECISE;SVTYPE=DEL;SVMETHOD=EMBL.DELLYv0.8.3;END=1161226;PE=31;MAPQ=60;CT=3to5;CIPOS=-2,2;CIEND=-2,2;SRMAPQ=60;INSLEN=0;HOMLEN=1;SR=20;SRQ=0.99375;CONSENSUS=TTTTCTATATATACTTGTTTTACTTAGTTACCAAAAAATATATTTTTACGTTTTCTTTTGTCGCCCAATGGACGCTATTATAGCATTGCTATATATAGATTTAGCAATCGATTTTCTAATTTTTTTTGTCACCTATACAAAGACATATTGATATGAACGC;CE=1.81399	GT:GL:GQ:FT:RCL:RC:RCR:CN:DR:DV:RR:RV	1/1:-105.595,-9.02544,0:90:PASS:108:52:84:1:0:33:0:30
chr1	1172668	INS00000105	A	<INS>	480	PASS	PRECISE;SVTYPE=INS;SVMETHOD=EMBL.DELLYv0.8.3;END=1172669;SVLEN=34;PE=0;MAPQ=0;CT=NtoN;CIPOS=-6,6;CIEND=-6,6;SRMAPQ=60;INSLEN=34;HOMLEN=5;SR=8;SRQ=1;CONSENSUS=GGTTTTCGATGATATTTGTTACCGTCTACCGAGAATTTTCAACAAAACGTTTTTAATTGGGCCTAACTTTTAAGCCCAAAATCAGTTTTCAGTTGTTGTTTTTTTGTCGCCCAGTTTTCGGTTGTTTTGGT;CE=1.88029	GT:GL:GQ:FT:RCL:RC:RCR:CN:DR:DV:RR:RV	1/1:-211.287,-18.35,0:10000:PASS:17009:38450:21441:2:0:0:0:61
chr1	1194310	DEL00000106	A	<DEL>	2640	PASS	PRECISE;SVTYPE=DEL;SVMETHOD=EMBL.DELLYv0.8.3;END=1195119;PE=30;MAPQ=60;CT=3to5;CIPOS=-4,4;CIEND=-4,4;SRMAPQ=60;INSLEN=0;HOMLEN=4;SR=14;SRQ=0.975309;CONSENSUS=TCTTTCTTCATCTCCGGATCCGGCGGCAAAACGCAGCAAATCATAAGGTGAGAGTTACTTTTATACACGTTTTTATTTTAATTAAGAGTTTTAAATTCACGACTGCGTCCATATCTTTAGATAAGTGTGCTCTATCTAGTTTAATTTCCAGTTTCTTGCCGT;CE=1.92502	GT:GL:GQ:FT:RCL:RC:RCR:CN:DR:DV:RR:RV	1/1:-95.7956,-8.12345,0:81:PASS:78:100:60:1:0:30:0:27
chr1	1195871	DEL00000107	T	<DEL>	378	PASS	PRECISE;SVTYPE=DEL;SVMETHOD=EMBL.DELLYv0.8.3;END=1195928;PE=0;MAPQ=0;CT=3to5;CIPOS=-19,19;CIEND=-19,19;SRMAPQ=60;INSLEN=0;HOMLEN=18;SR=7;SRQ=0.984;CONSENSUS=ACTTAGTCATAGTCACACGCCTAAAAACACTTAGTCATAGTCACACGCCTAAAAACACTTAGTCATAAAGAACTCACGCCTAAGAAAAACATACTTGGTAAAACACTATATAAATTCAACCAAAT;CE=1.82333	GT:GL:GQ:FT:RCL:RC:RCR:CN:DR:DV:RR:RV	0/1:-89.8675,0,-4.67126:47:PASS:874:578:618:1:0:0:4:28
chr1	1249478	DEL00000108	G	<DEL>	959	PASS	PRECISE;SVTYPE=DEL;SVMETHOD=EMBL.DELLYv0.8.3;END=1249723;PE=0;MAPQ=0;CT=3to5;CIPOS=-1,1;CIEND=-1,1;SRMAPQ=60;INSLEN=0;HOMLEN=0;SR=16;SRQ=0.95858;CONSENSUS=ATTTTTTATTATTGGGATTGGTCTGTATTTAACTTTCATGAAAATATGGTAGCTAGTTTTTTTGGGAATGGTTTTTGGTAGCTAGTTAAATGGCAGGATCCAAAATTCGGTTAGAATTCATAACGTCATATTAATTTAATATTTATAAAACCTTTAAAAAACGA;CE=1.81187	GT:GL:GQ:FT:RCL:RC:RCR:CN:DR:DV:RR:RV	1/1:-86.7974,-7.22211,0:72:PASS:4585:42:4061:0:0:0:0:24
chr1	1250085	DUP00000109	A	<DUP>	147	LowQual	IMPRECISE;SVTYPE=DUP;SVMETHOD=EMBL.DELLYv0.8.3;END=1250889;PE=10;MAPQ=18;CT=5to3;CIPOS=-112,112;CIEND=-112,112	GT:GL:GQ:FT:RCL:RC:RCR:CN:DR:DV:RR:RV	0/1:-12.212,0,-16.1042:122:PASS:64:114:33:2:6:12:0:0
chr1	1251899	INV00000110	G	<INV>	98	LowQual	IMPRECISE;SVTYPE=INV;SVMETHOD=EMBL.DELLYv0.8.3;END=1287703;PE=6;MAPQ=14;CT=5to5;CIPOS=-241,241;CIEND=-241,241	GT:GL:GQ:FT:RCL:RC:RCR:CN:DR:DV:RR:RV	0/1:-35.5743,0,-39.592:10000:PASS:3050:6059:2847:2:8:17:0:0
chr1	1251929	DEL00000111	A	<DEL>	317	PASS	PRECISE;SVTYPE=DEL;SVMETHOD=EMBL.DELLYv0.8.3;END=1251957;PE=0;MAPQ=0;CT=3to5;CIPOS=-2,2;CIEND=-2,2;SRMAPQ=54;INSLEN=0;HOMLEN=2;SR=6;SRQ=0.951219;CONSENSUS=TATTTATTTTTTACTGCCCTTGATCTGAATTGAGGTGACTTGCGTTTCTTGTAGATACAGTAATTAGAGGTTCAAAAAATTGATTACTGCGGAATGTAGATGATTAAAAAAAAGGTAAGATT;CE=1.85593	GT:GL:GQ:FT:RCL:RC:RCR:CN:DR:DV:RR:RV	1/1:-162.869,-7.64536,0:76:PASS:489:643:342:2:0:0:5:50
chr1	1258602	DUP00000112	T	<DUP>	24	LowQual	IMPRECISE;SVTYPE=DUP;SVMETHOD=EMBL.DELLYv0.8.3;END=20095134;PE=2;MAPQ=12;CT=5to3;CIPOS=-552,552;CIEND=-552,552	GT:GL:GQ:FT:RCL:RC:RCR:CN:DR:DV:RR:RV	0/0:0,-2.7175,-87.6566:27:PASS:209770:2912157:1521854:3:15:2:0:0
chr1	1260795	INV00000113	G	<INV>	120	PASS	IMPRECISE;SVTYPE=INV;SVMETHOD=EMBL.DELLYv0.8.3;END=3483272;PE=3;MAPQ=40;CT=3to3;CIPOS=-304,304;CIEND=-304,304	GT:GL:GQ:FT:RCL:RC:RCR:CN:DR:DV:RR:RV	0/1:-2.96911,0,-152.769:30:PASS:184818:373018:187940:2:27:3:0:0
chr1	1260915	INV00000114	G	<INV>	160	PASS	IMPRECISE;SVTYPE=INV;SVMETHOD=EMBL.DELLYv0.8.3;END=3483217;PE=4;MAPQ=40;CT=5to5;CIPOS=-383,383;CIEND=-383,383	GT:GL:GQ:FT:RCL:RC:RCR:CN:DR:DV:RR:RV	0/1:-6.36705,0,-158.367:64:PASS:184800:372996:187921:2:28:4:0:0
chr1	1270915	DEL00000115	T	<DEL>	960	PASS	PRECISE;SVTYPE=DEL;SVMETHOD=EMBL.DELLYv0.8.3;END=1270943;PE=0;MAPQ=0;CT=3to5;CIPOS=-23,23;CIEND=-23,23;SRMAPQ=60;INSLEN=0;HOMLEN=22;SR=16;SRQ=1;CONSENSUS=TCATGCGATTCCTCTGTTGTGAATTCACCGTCAAAGTCATCTGAAGAGAATCTCCCGGCTAAGTCATCTGAAGAGAATTCACCGAAGGAGTCATCGGGAGATAAGTCACCGCAAAAGCTATCTGATGATAATTCACCATCTAAAGAGG;CE=1.9821	GT:GL:GQ:FT:RCL:RC:RCR:CN:DR:DV:RR:RV	1/1:-140.689,-12.0306,0:120:PASS:492:277:399:1:0:0:0:40
chr1	1276402	INV00000116	T	<INV>	11	LowQual	IMPRECISE;SVTYPE=INV;SVMETHOD=EMBL.DELLYv0.8.3;END=8169826;PE=2;MAPQ=7;CT=5to5;CIPOS=-458,458;CIEND=-458,458	GT:GL:GQ:FT:RCL:RC:RCR:CN:DR:DV:RR:RV	0/0:0,-6.80249,-88.0734:68:PASS:212836:1149820:561845:3:24:1:0:0
chr1	1278611	DEL00000117	T	<DEL>	1200	PASS	PRECISE;SVTYPE=DEL;SVMETHOD=EMBL.DELLYv0.8.3;END=1278646;PE=0;MAPQ=0;CT=3to5;CIPOS=-7,7;CIEND=-7,7;SRMAPQ=60;INSLEN=0;HOMLEN=7;SR=20;SRQ=1;CONSENSUS=ATGTATATAAAGTTTTCTTTAGCAAAAAAAAATACTATATAAAGTGTAGCTCATTAAAATCGTATAACAGTTACATAACTAGACCAAAGAGGAGCAAAAGAGAAACTCCGAAGTCCCAATGGACCTTTCATGTTTATGTATATACATGATCG;CE=1.86647	GT:GL:GQ:FT:RCL:RC:RCR:CN:DR:DV:RR:RV	1/1:-184.893,-15.6461,0:157:PASS:622:99:553:0:0:0:0:52
chr1	1288141	DEL00000118	T	<DEL>	2138	PASS	PRECISE;SVTYPE=DEL;SVMETHOD=EMBL.DELLYv0.8.3;END=1288801;PE=20;MAPQ=60;CT=3to5;CIPOS=-15,15;CIEND=-15,15;SRMAPQ=60;INSLEN=0;HOMLEN=14;SR=16;SRQ=1;CONSENSUS=AAAGGTCTCTTTGAATTAGGTCAATCAATATTTAGTTTTCTAACCGCAATTTCATCGGAGGAACTAGGGTTTGATCTTGTAGTTTAGTTTTACAAAATTGACCTAAAATTGGTGGATAATGTTACGACAGAGCTACACTAGGACTTTGGAA;CE=1.91849	GT:GL:GQ:FT:RCL:RC:RCR:CN:DR:DV:RR:RV	1/1:-96.4962,-8.12405,0:81:PASS:53:78:42:2:0:21:0:27
chr1	1339392	DEL00000119	A	<DEL>	960	PASS	PRECISE;SVTYPE=DEL;SVMETHOD=EMBL.DELLYv0.8.3;END=1339419;PE=0;MAPQ=0;CT=3to5;CIPOS=-3,3;CIEND=-3,3;SRMAPQ=60;INSLEN=0;HOMLEN=3;SR=16;SRQ=1;CONSENSUS=GCTAAGTAGGTAAAGTTACTGACATAGTTGGCGATGATTGAATTGGTTTATACAGTTCAATACAACACGTTAAATATATATATATATTTTTATCTCAAAGTCGATCGAAGAAACACAAAAAAAATATATACAGTATATATGTTTGTTTAAAGATATAATAATTCAG;CE=1.8043	GT:GL:GQ:FT:RCL:RC:RCR:CN:DR:DV:RR:RV	1/1:-111.995,-9.6276,0:96:PASS:316:87:278:0:0:0:0:32
chr1	1339528	INV00000120	G	<INV>	300	PASS	PRECISE;SVTYPE=INV;SVMETHOD=EMBL.DELLYv0.8.3;END=17551187;PE=0;MAPQ=0;CT=5to5;CIPOS=-4,4;CIEND=-4,4;SRMAPQ=60;INSLEN=0;HOMLEN=3;SR=5;SRQ=1;CONSENSUS=GTTTCCTTGTTTTTTATTTCAACAAGTTTTTTTATTTGGGTTTCATTAAAGAGAAATTGAGTTCGTATTGGATCTTTAAACAAACAACTAGATCATAACCCGTGCTGTATAGCACGGGCA;CE=1.89575	GT:GL:GQ:FT:RCL:RC:RCR:CN:DR:DV:RR:RV	0/1:-51.7681,0,-47.7678:10000:PASS:223392:2485601:1285521:3:0:0:16:17
chr1	1355768	INS00000121	A	<INS>	420	PASS	PRECISE;SVTYPE=INS;SVMETHOD=EMBL.DELLYv0.8.3;END=1355769;SVLEN=30;PE=0;MAPQ=0;CT=NtoN;CIPOS=-5,5;CIEND=-5,5;SRMAPQ=60;INSLEN=30;HOMLEN=7;SR=7;SRQ=1;CONSENSUS=TCAAATGGAAATATCTTACCCACTCGCATACTAAGCGCGTATAAGCCACCTCCGCGAAATCTGTGGACTATATAGACTGGGAAAACTGCCGTTTTTCGCTAAAATTAATAAACTGGGCGCGTGTG;CE=1.98567	GT:GL:GQ:FT:RCL:RC:RCR:CN:DR:DV:RR:RV	1/1:-176.086,-15.3388,0:154:PASS:20115:39384:19269:2:0:0:0:51
chr1	1356043	INS00000122	A	<INS>	780	PASS	PRECISE;SVTYPE=INS;SVMETHOD=EMBL.DELLYv0.8.3;END=1356044;SVLEN=33;PE=0;MAPQ=0;CT=NtoN;CIPOS=-6,6;CIEND=-6,6;SRMAPQ=60;INSLEN=33;HOMLEN=5;SR=13;SRQ=1;CONSENSUS=ACTAATACACATTTTCTTATTCAACACGCTAATTTAATCAGATAGACTTTGATTAGTTTTATATTTTTCATGTTCTTAAAGGTCCTTAGATACTTTGATCAGAGAGTATCTTACTACATAAATTTATCTACTATATC;CE=1.79737	GT:GL:GQ:FT:RCL:RC:RCR:CN:DR:DV:RR:RV	1/1:-248.59,-21.0618,0:10000:PASS:17952:38846:20894:2:0:0:0:70
chr1	1368269	DEL00000123	T	<DEL>	1080	PASS	PRECISE;SVTYPE=DEL;SVMETHOD=EMBL.DELLYv0.8.3;END=1368333;PE=0;MAPQ=0;CT=3to5;CIPOS=-5,5;CIEND=-5,5;SRMAPQ=60;INSLEN=0;HOMLEN=6;SR=18;SRQ=1;CONSENSUS=AAGATTAGGGCTATGCGGAGTAAAGCTTTTAACTTCACGCTCTAATTAACACCAATCAGCGGCGAACACATGAAATAGGTTTCAAAAGTCGCATCAAATCGAGATCGCAGAGTCAAACAGTTTAAAGAATGAAACATCGAAATTGCATGAATAAAACTCGATTC;CE=1.92718	GT:GL:GQ:FT:RCL:RC:RCR:CN:DR:DV:RR:RV	1/1:-106.796,-9.02699,0:90:PASS:977:75:846:0:0:0:0:30
chr1	1380815	DEL00000124	C	<DEL>	1140	PASS	PRECISE;SVTYPE=DEL;SVMETHOD=EMBL.DELLYv0.8.3;END=1380913;PE=0;MAPQ=0;CT=3to5;CIPOS=-5,5;CIEND=-5,5;SRMAPQ=60;INSLEN=0;HOMLEN=5;SR=19;SRQ=0.987421;CONSENSUS=TAAAATGAACATTATTTCTAATCTATTTTCATCAACAACACAAAAATATCTTCCAATCGTTATATATGGATGTTGTTGCATGACTTATTGTCGATACAAACGAACAAAAAGCAAGTATGTATGATCGACGATAGAAAAATACATTCCCAAAGGGTGACT;CE=1.87285	GT:GL:GQ:FT:RCL:RC:RCR:CN:DR:DV:RR:RV	1/1:-108.594,-9.32607,0:93:PASS:1624:70:1429:0:0:0:0:31
chr1	1424366	DEL00000125	T	<DEL>	409	PASS	PRECISE;SVTYPE=DEL;SVMETHOD=EMBL.DELLYv0.8.3;END=1424400;PE=0;MAPQ=0;CT=3to5;CIPOS=-3,3;CIEND=-3,3;SRMAPQ=60;INSLEN=0;HOMLEN=3;SR=7;SRQ=0.96;CONSENSUS=AACTACAGTAGATAGTTTGGACCGAATTTTATTTTCACACAATTAAATAGTTTTTTTCAAGGCAGTAACAAATATTTAAACCGAATATTGGCTAAAATTATACATTTCAAAACAATATTATTA;CE=1.78387	GT:GL:GQ:FT:RCL:RC:RCR:CN:DR:DV:RR:RV	1/1:-199.592,-16.8494,0:10000:PASS:259:412:615:1:0:0:0:56
chr1	1427807	DEL00000126	C	<DEL>	360	PASS	PRECISE;SVTYPE=DEL;SVMETHOD=EMBL.DELLYv0.8.3;END=1427835;PE=0;MAPQ=0;CT=3to5;CIPOS=-2,2;CIEND=-2,2;SRMAPQ=60;INSLEN=0;HOMLEN=1;SR=6;SRQ=0.967532;CONSENSUS=TAATGAACCTTTGCATGGTTGTCTCTCTCGACGTTGCTTGTGCATGAACCTTGATTAGTAGATTGCTTTACATGATTGATCTTTTGACATATAATCTTACAATTTTAAAAAGAAATTTTTTCTTCTTATTTCAGGAGCCATTTGTGAATATT;CE=1.86364	GT:GL:GQ:FT:RCL:RC:RCR:CN:DR:DV:RR:RV	1/1:-197.686,-17.1446,0:10000:PASS:376:32:453:0:0:0:0:57
chr1	1429233	DEL00000127	G	<DEL>	360	PASS	PRECISE;SVTYPE=DEL;SVMETHOD=EMBL.DELLYv0.8.3;END=1429262;PE=0;MAPQ=0;CT=3to5;CIPOS=-4,4;CIEND=-4,4;SRMAPQ=60;INSLEN=0;HOMLEN=5;SR=6;SRQ=0.959016;CONSENSUS=CAGCAACATGAGAAACAATTGTACACCAGAGGGCTCATAAGAATCTTCGAGGTTTTTTAATTCTTCAAAATCCTGATCTTCAATCTATGTACCAATTTGTGGTTTCTTACATATTATGTG;CE=1.92318	GT:GL:GQ:FT:RCL:RC:RCR:CN:DR:DV:RR:RV	1/1:-97.1946,-8.42344,0:84:PASS:219:7:287:0:0:0:0:28
chr1	1430268	DEL00000128	T	<DEL>	2520	PASS	PRECISE;SVTYPE=DEL;SVMETHOD=EMBL.DELLYv0.8.3;END=1431025;PE=34;MAPQ=60;CT=3to5;CIPOS=-1,1;CIEND=-1,1;SRMAPQ=60;INSLEN=0;HOMLEN=0;SR=8;SRQ=0.956204;CONSENSUS=GTGATTGGAAAGAAAAAGGACTCGAGTTGGAACTGGTCAAAAAGGCAAGGATGGTGTTAAATGATTTAACTTAAATCACACAATTGTGACCGTTCGTTCCTTTTTATTACCTCTCCACGTATGTGAGCATTTTTC;CE=1.95105	GT:GL:GQ:FT:RCL:RC:RCR:CN:DR:DV:RR:RV	1/1:-111.395,-9.32736,0:93:PASS:64:4:68:0:0:35:0:31
chr1	1433210	INV00000129	T	<INV>	132	LowQual	IMPRECISE;SVTYPE=INV;SVMETHOD=EMBL.DELLYv0.8.3;END=5798740;PE=15;MAPQ=6;CT=5to5;CIPOS=-190,190;CIEND=-190,190	GT:GL:GQ:FT:RCL:RC:RCR:CN:DR:DV:RR:RV	0/1:-3.67045,0,-71.8838:37:PASS:239312:733943:357560:2:16:13:0:0
chr1	1441513	DEL00000130	T	<DEL>	2083	PASS	PRECISE;SVTYPE=DEL;SVMETHOD=EMBL.DELLYv0.8.3;END=1444533;PE=21;MAPQ=60;CT=3to5;CIPOS=-10,10;CIEND=-10,10;SRMAPQ=60;INSLEN=0;HOMLEN=9;SR=14;SRQ=0.966443;CONSENSUS=CGAAAATAATAAAATTTGAGGCGACGGAAAATAATAAACTTGTAATCACGTGACACTCACATGCTCAAATATTGAGTGATTTCCTTTTTTTGCGTTCTCAGAATTTCCTTTTTATTTTCTTTTTAAAATTCTTTATGAAAGTTAAATTT;CE=1.83337	GT:GL:GQ:FT:RCL:RC:RCR:CN:DR:DV:RR:RV	1/1:-83.0928,-7.21751,0:72:PASS:256:89:148:0:0:21:0:24
chr1	1445286	INV00000131	T	<INV>	104	PASS	IMPRECISE;SVTYPE=INV;SVMETHOD=EMBL.DELLYv0.8.3;END=1876414;PE=5;MAPQ=21;CT=3to3;CIPOS=-337,337;CIEND=-337,337	GT:GL:GQ:FT:RCL:RC:RCR:CN:DR:DV:RR:RV	0/1:-8.00572,0,-10.8104:80:PASS:36015:71041:36904:2:3:5:0:0
chr1	1445338	DEL00000132	G	<DEL>	70	LowQual	IMPRECISE;SVTYPE=DEL;SVMETHOD=EMBL.DELLYv0.8.3;END=1446146;PE=2;MAPQ=42;CT=3to5;CIPOS=-415,415;CIEND=-415,415	GT:GL:GQ:FT:RCL:RC:RCR:CN:DR:DV:RR:RV	0/1:-1.59907,0,-69.3822:16:PASS:66:145:73:2:16:2:0:0
chr1	1445449	DUP00000133	T	<DUP>	131	PASS	PRECISE;SVTYPE=DUP;SVMETHOD=EMBL.DELLYv0.8.3;END=1446215;PE=0;MAPQ=0;CT=5to3;CIPOS=-4,4;CIEND=-4,4;SRMAPQ=42;INSLEN=0;HOMLEN=3;SR=3;SRQ=0.95614;CONSENSUS=CGTCATTTGATTGTTAGCGATTTCACAAGTTCAATCTGTTTTCTAATCGTTAAGTAAATTTAGCATTTTAGTTTTGTTTTGTTTTAGACTAGATTTACAAAATGATACGAAA;CE=1.81469	GT:GL:GQ:FT:RCL:RC:RCR:CN:DR:DV:RR:RV	1/1:-34.3281,-3.64144,0:36:PASS:38:218:0:11:0:0:0:13
chr1	1445929	DUP00000134	T	<DUP>	249	PASS	IMPRECISE;SVTYPE=DUP;SVMETHOD=EMBL.DELLYv0.8.3;END=1446219;PE=6;MAPQ=55;CT=5to3;CIPOS=-310,310;CIEND=-310,310	GT:GL:GQ:FT:RCL:RC:RCR:CN:DR:DV:RR:RV	1/1:-24.2809,-1.39146,0:14:LowQual:53:47916:78:732:1:6:0:0
chr1	1445941	INV00000135	A	<INV>	26	LowQual	IMPRECISE;SVTYPE=INV;SVMETHOD=EMBL.DELLYv0.8.3;END=1876292;PE=3;MAPQ=6;CT=5to5;CIPOS=-290,290;CIEND=-290,290	GT:GL:GQ:FT:RCL:RC:RCR:CN:DR:DV:RR:RV	0/0:0,-0.893373,-41.5857:10:LowQual:35864:70994:36844:2:9:3:0:0
chr1	1446195	DEL00000136	T	<DEL>	213	PASS	IMPRECISE;SVTYPE=DEL;SVMETHOD=EMBL.DELLYv0.8.3;END=1447021;PE=10;MAPQ=23;CT=3to5;CIPOS=-233,233;CIEND=-233,233	GT:GL:GQ:FT:RCL:RC:RCR:CN:DR:DV:RR:RV	0/1:-23.7848,0,-9.12377:91:PASS:208:1:61:0:3:12:0:0
chr1	1446214	INV00000137	A	<INV>	26	LowQual	IMPRECISE;SVTYPE=INV;SVMETHOD=EMBL.DELLYv0.8.3;END=1729129;PE=2;MAPQ=16;CT=3to3;CIPOS=-540,540;CIEND=-540,540	GT:GL:GQ:FT:RCL:RC:RCR:CN:DR:DV:RR:RV	0/0:0,-4.53022,-143.563:45:PASS:23679:45964:23825:2:27:3:0:0
chr1	1447021	INV00000138	A	<INV>	295	LowQual	IMPRECISE;SVTYPE=INV;SVMETHOD=EMBL.DELLYv0.8.3;END=1729042;PE=16;MAPQ=18;CT=5to5;CIPOS=-176,176;CIEND=-176,176	GT:GL:GQ:FT:RCL:RC:RCR:CN:DR:DV:RR:RV	0/1:-17.3602,0,-131.851:10000:PASS:23492:45903:23788:2:25:17:0:0
chr1	1451015	DEL00000139	T	<DEL>	1200	PASS	PRECISE;SVTYPE=DEL;SVMETHOD=EMBL.DELLYv0.8.3;END=1451044;PE=0;MAPQ=0;CT=3to5;CIPOS=-9,9;CIEND=-9,9;SRMAPQ=60;INSLEN=0;HOMLEN=10;SR=20;SRQ=0.968944;CONSENSUS=TATTATAACGTTCACAATTTTAACTGTAACTTCCTATTTTGTCTATTTAACCCACCAATCCATGTCCAATCAGAAGTGAAACATTGATATTGAAACTCATAAAAACTTTATTATACAAAAGTTAAATCACTCGATACAACCTTTATATAGCAACATTGAAA;CE=1.80906	GT:GL:GQ:FT:RCL:RC:RCR:CN:DR:DV:RR:RV	1/1:-237.09,-20.1594,0:10000:PASS:628:167:613:0:0:0:0:67
chr1	1460265	DEL00000140	T	<DEL>	660	PASS	PRECISE;SVTYPE=DEL;SVMETHOD=EMBL.DELLYv0.8.3;END=1460293;PE=0;MAPQ=0;CT=3to5;CIPOS=-10,10;CIEND=-10,10;SRMAPQ=60;INSLEN=0;HOMLEN=11;SR=11;SRQ=1;CONSENSUS=TCATCCTCCTCCTCCTCTTCTTGCTTTAATGGACTATCTATAATCTATACTATTCAAATTTTTGCTTCTCAGAAATTTGTCTATAATCCCGAGGATCTCCCATGGTCATGGAAACAACCGAGTCATGTTCCCGAA;CE=1.9164	GT:GL:GQ:FT:RCL:RC:RCR:CN:DR:DV:RR:RV	1/1:-159.189,-13.8362,0:138:PASS:376:92:411:0:0:0:0:46
chr1	1487326	DEL00000141	T	<DEL>	360	PASS	PRECISE;SVTYPE=DEL;SVMETHOD=EMBL.DELLYv0.8.3;END=1487387;PE=0;MAPQ=0;CT=3to5;CIPOS=-3,3;CIEND=-3,3;SRMAPQ=60;INSLEN=0;HOMLEN=3;SR=6;SRQ=0.969697;CONSENSUS=TTTAAGAGTAAAGTTGTGTGAATGATATGAGCATAATCTTTGGAAACAAGTGATTGTTATAAGCTTTTTTTTTTTTTTGGCAAACGATATGTATTATAGCAAATGAACACAAGAAAGCTCTGTTTCATGGAA;CE=1.83617	GT:GL:GQ:FT:RCL:RC:RCR:CN:DR:DV:RR:RV	1/1:-82.3928,-7.21748,0:72:PASS:879:1:546:0:0:0:0:24
chr1	1520188	DEL00000142	A	<DEL>	540	PASS	PRECISE;SVTYPE=DEL;SVMETHOD=EMBL.DELLYv0.8.3;END=1520220;PE=0;MAPQ=0;CT=3to5;CIPOS=-20,20;CIEND=-20,20;SRMAPQ=60;INSLEN=0;HOMLEN=19;SR=9;SRQ=0.992537;CONSENSUS=TTTAACCTCCTCTTCCTTCTTCGTACTCTCCTACTAAAAAAAAACTAGTAATTCAACGCCTAACATTTTAGTTTTTTCTTTTTTCCTGCTACATCACTAAAAGTTAATTATTTCAAAAAAGAATTGCTACAATA;CE=1.78367	GT:GL:GQ:FT:RCL:RC:RCR:CN:DR:DV:RR:RV	1/1:-145.594,-12.3365,0:123:PASS:542:450:453:1:0:0:0:41
chr1	1523326	INV00000143	T	<INV>	602	PASS	IMPRECISE;SVTYPE=INV;SVMETHOD=EMBL.DELLYv0.8.3;END=1524778;PE=26;MAPQ=27;CT=3to3;CIPOS=-135,135;CIEND=-135,135	GT:GL:GQ:FT:RCL:RC:RCR:CN:DR:DV:RR:RV	1/1:-63.9523,-7.88115,0:79:PASS:146:237:0:3:0:28:0:0
chr1	1544095	INS00000144	T	<INS>	360	PASS	PRECISE;SVTYPE=INS;SVMETHOD=EMBL.DELLYv0.8.3;END=1544096;SVLEN=26;PE=0;MAPQ=0;CT=NtoN;CIPOS=-4,4;CIEND=-4,4;SRMAPQ=60;INSLEN=26;HOMLEN=6;SR=6;SRQ=1;CONSENSUS=GAATCAATCGCGGTTGAAGAAGAAGAAGATGATTCCTCTCGTTCTGCCGGAGATGAACGATAACACTGACGAATTCGAGAGAAAAACATTTTAATTAATTACTCTTTTTATTTTTTAATTAT;CE=1.91008	GT:GL:GQ:FT:RCL:RC:RCR:CN:DR:DV:RR:RV	1/1:-120.692,-10.5279,0:105:PASS:16237:32723:16486:2:0:0:0:35
chr1	1588429	INV00000145	C	<INV>	882	PASS	PRECISE;SVTYPE=INV;SVMETHOD=EMBL.DELLYv0.8.3;END=9915357;PE=18;MAPQ=21;CT=5to5;CIPOS=-3,3;CIEND=-3,3;SRMAPQ=31;INSLEN=0;HOMLEN=2;SR=10;SRQ=0.971014;CONSENSUS=ATATATATATATATACTAGATCGACAATAATATGGTAAGTTTTTTTATTTTAAATAGGGAAAAATGTCAAAAAAAGCCTGAACTTTCAAATTTGGGATGGAAAAGGCATGAACTTTGAAAATGTCATATTAATCATG;CE=1.78646	GT:GL:GQ:FT:RCL:RC:RCR:CN:DR:DV:RR:RV	0/1:-74.6454,0,-85.4523:10000:PASS:263895:1383443:621166:3:20:17:29:28
chr1	1588442	INV00000146	A	<INV>	1075	PASS	IMPRECISE;SVTYPE=INV;SVMETHOD=EMBL.DELLYv0.8.3;END=9916445;PE=27;MAPQ=42;CT=3to3;CIPOS=-190,190;CIEND=-190,190	GT:GL:GQ:FT:RCL:RC:RCR:CN:DR:DV:RR:RV	0/1:-95.158,0,-63.6696:10000:PASS:263895:1384010:620603:3:14:27:0:0
chr1	1592158	DEL00000147	C	<DEL>	240	PASS	IMPRECISE;SVTYPE=DEL;SVMETHOD=EMBL.DELLYv0.8.3;END=1592851;PE=4;MAPQ=60;CT=3to5;CIPOS=-285,285;CIEND=-285,285	GT:GL:GQ:FT:RCL:RC:RCR:CN:DR:DV:RR:RV	0/1:-21.5918,0,-21.5918:10000:PASS:76:23:48:0:4:4:0:0
chr1	1594032	DEL00000148	C	<DEL>	660	PASS	PRECISE;SVTYPE=DEL;SVMETHOD=EMBL.DELLYv0.8.3;END=1594144;PE=0;MAPQ=0;CT=3to5;CIPOS=-4,4;CIEND=-4,4;SRMAPQ=60;INSLEN=0;HOMLEN=3;SR=11;SRQ=0.957447;CONSENSUS=TTTGGAGTTTGCTAAAAAGTTCTCATGAGGAGGAGTTCGACAGCACGAGGTAATACAGTCCCCCAATAAAAACTTAAGCAATCGATAAAGAGACAAATACATGTGTGATAAACATGAAGCAGAAGAAGCATAATTGTTTTG;CE=1.91425	GT:GL:GQ:FT:RCL:RC:RCR:CN:DR:DV:RR:RV	1/1:-89.6937,-7.82052,0:78:PASS:1105:44:1961:0:0:0:0:26
chr1	1613262	DEL00000149	A	<DEL>	2340	PASS	PRECISE;SVTYPE=DEL;SVMETHOD=EMBL.DELLYv0.8.3;END=1614663;PE=21;MAPQ=60;CT=3to5;CIPOS=-12,12;CIEND=-12,12;SRMAPQ=60;INSLEN=0;HOMLEN=11;SR=18;SRQ=0.987179;CONSENSUS=TTAACTTTTTATTTGTTCCGAAATTTTATCTTTATTTAAATATTGAGTTTCTTGATTTCCTAAAAATTTAGATGATTTATTTAATGGATTTTAGAGTTATTCTTTCCTTGTAGCACAAATGTTGGACACAAGGTACTGTTCTAAAGTCCACTCGCC;CE=1.81921	GT:GL:GQ:FT:RCL:RC:RCR:CN:DR:DV:RR:RV	1/1:-77.0964,-6.61909,0:66:PASS:107:56:102:1:0:21:0:22
chr1	1617630	DEL00000150	A	<DEL>	1200	PASS	PRECISE;SVTYPE=DEL;SVMETHOD=EMBL.DELLYv0.8.3;END=1618122;PE=0;MAPQ=0;CT=3to5;CIPOS=-6,6;CIEND=-6,6;SRMAPQ=60;INSLEN=0;HOMLEN=5;SR=20;SRQ=1;CONSENSUS=CGTAATTTGCTTTAATTTTGGTGATTCTTACGAAACCTAGAAATCTCTAATTCTTCATATGGAACCTAGAAGAGAAGATGTGACTTAGCTTATATACTAACAGACACAAAAGCATAAAAGGCTTAAACGAACACATAAAGACAAAGCCCACAAAGGC;CE=1.90339	GT:GL:GQ:FT:RCL:RC:RCR:CN:DR:DV:RR:RV	1/1:-126.694,-10.8313,0:108:PASS:8833:2690:10188:0:0:0:0:36
chr1	1617636	DEL00000151	A	<DEL>	540	PASS	IMPRECISE;SVTYPE=DEL;SVMETHOD=EMBL.DELLYv0.8.3;END=1618242;PE=9;MAPQ=60;CT=3to5;CIPOS=-114,114;CIEND=-114,114	GT:GL:GQ:FT:RCL:RC:RCR:CN:DR:DV:RR:RV	0/1:-48.5815,0,-48.5815:10000:PASS:39:31:57:1:9:9:0:0
chr1	1661397	INV00000152	C	<INV>	480	PASS	IMPRECISE;SVTYPE=INV;SVMETHOD=EMBL.DELLYv0.8.3;END=22237685;PE=8;MAPQ=60;CT=5to5;CIPOS=-244,244;CIEND=-244,244	GT:GL:GQ:FT:RCL:RC:RCR:CN:DR:DV:RR:RV	1/1:-48,-2.40824,0:24:PASS:275902:3166251:1358269:4:0:8:0:0
chr1	1705401	DEL00000153	A	<DEL>	2160	PASS	PRECISE;SVTYPE=DEL;SVMETHOD=EMBL.DELLYv0.8.3;END=1706439;PE=23;MAPQ=60;CT=3to5;CIPOS=-3,3;CIEND=-3,3;SRMAPQ=60;INSLEN=0;HOMLEN=2;SR=13;SRQ=0.961039;CONSENSUS=GCAAGAAAATAAAAAAAAATTGATTTTGACCGCCTCCGAGTCTTTTTACAACTTTTTAATTCGAATTTTGTTAACATTAACTGATAATCTTGCTGCATAATATAACCACCACTAAATTTACGGTTTACTATCAGAAATCTGTTTTATTCTATAT;CE=1.83342	GT:GL:GQ:FT:RCL:RC:RCR:CN:DR:DV:RR:RV	1/1:-100.297,-8.42543,0:84:PASS:87:56:84:1:0:25:0:28
chr1	1748976	INS00000154	A	<INS>	900	PASS	PRECISE;SVTYPE=INS;SVMETHOD=EMBL.DELLYv0.8.3;END=1748977;SVLEN=32;PE=0;MAPQ=0;CT=NtoN;CIPOS=-4,4;CIEND=-4,4;SRMAPQ=60;INSLEN=32;HOMLEN=3;SR=15;SRQ=1;CONSENSUS=GAGGATTATTCAAGAACCGCTTAGGAAAGTATCTCATAATGAACATCTTTAGATTGTATGTAAAACTATTAGAAGTTTCGGCATTTTGGTCTGAGATCTAAAATTGATTCATTTGCTCTTTTCTTGGTTGTTTCAGTCC;CE=1.8992	GT:GL:GQ:FT:RCL:RC:RCR:CN:DR:DV:RR:RV	1/1:-228.99,-19.557,0:10000:PASS:18162:38618:20456:2:0:0:0:65
chr1	1760132	DEL00000155	T	<DEL>	720	PASS	PRECISE;SVTYPE=DEL;SVMETHOD=EMBL.DELLYv0.8.3;END=1760171;PE=0;MAPQ=0;CT=3to5;CIPOS=-3,3;CIEND=-3,3;SRMAPQ=60;INSLEN=0;HOMLEN=2;SR=12;SRQ=0.95302;CONSENSUS=TATAGTGATCATTTTTACTATTTAAGGATTAGACGGGAAACGTTTCCCATAAAGCCTAACATATCTATCATAACAATTTTTTACTTTCTTCTACAGGGAAATCGGGAATTCATGGTTTTGGGATCTTTGCAAAGCTTCCGCACAGA;CE=1.93081	GT:GL:GQ:FT:RCL:RC:RCR:CN:DR:DV:RR:RV	1/1:-134.186,-11.7257,0:117:PASS:250:0:398:0:0:0:0:39
chr1	1800309	DEL00000156	C	<DEL>	23	LowQual	IMPRECISE;SVTYPE=DEL;SVMETHOD=EMBL.DELLYv0.8.3;END=1804231;PE=2;MAPQ=16;CT=3to5;CIPOS=-447,447;CIEND=-447,447	GT:GL:GQ:FT:RCL:RC:RCR:CN:DR:DV:RR:RV	0/0:0,-6.95579,-144.532:70:PASS:294:612:350:2:29:2:0:0
chr1	1881924	DEL00000157	T	<DEL>	287	PASS	PRECISE;SVTYPE=DEL;SVMETHOD=EMBL.DELLYv0.8.3;END=1882321;PE=2;MAPQ=60;CT=3to5;CIPOS=-5,5;CIEND=-5,5;SRMAPQ=37;INSLEN=0;HOMLEN=5;SR=6;SRQ=0.97541;CONSENSUS=TATATGTAAAAACTCTATTCAAAACAAATATTGCTACATAAACGATTTAGCCGCATGTTTGACCTATTTTGCCCACATATTTCTAATAATTGTTGTCACTTTAAAAACCTTAAAAATTAACT;CE=1.80266	GT:GL:GQ:FT:RCL:RC:RCR:CN:DR:DV:RR:RV	1/1:-66.107,-6.22864,0:62:PASS:6898:541:7762:0:0:3:0:21
chr1	1882324	INV00000158	C	<INV>	357	PASS	IMPRECISE;SVTYPE=INV;SVMETHOD=EMBL.DELLYv0.8.3;END=19327102;PE=9;MAPQ=39;CT=3to3;CIPOS=-50,50;CIEND=-50,50	GT:GL:GQ:FT:RCL:RC:RCR:CN:DR:DV:RR:RV	1/1:-35.6953,-2.70459,0:27:PASS:312830:2688197:1394746:3:0:9:0:0
chr1	1899803	INV00000159	A	<INV>	246	PASS	IMPRECISE;SVTYPE=INV;SVMETHOD=EMBL.DELLYv0.8.3;END=29358533;PE=8;MAPQ=27;CT=5to5;CIPOS=-328,328;CIEND=-328,328	GT:GL:GQ:FT:RCL:RC:RCR:CN:DR:DV:RR:RV	0/1:-17.9773,0,-77.3843:10000:PASS:315775:4302458:182189:17:14:8:0:0
chr1	1944125	INS00000160	A	<INS>	660	PASS	PRECISE;SVTYPE=INS;SVMETHOD=EMBL.DELLYv0.8.3;END=1944126;SVLEN=27;PE=0;MAPQ=0;CT=NtoN;CIPOS=-5,5;CIEND=-5,5;SRMAPQ=60;INSLEN=27;HOMLEN=6;SR=11;SRQ=1;CONSENSUS=ATTAAAACTAACATTGAAGAATACAGCTGCAGAGTTAAAATGCAAAAACGAATAAAGAAAGATTGAAGTATCAAAAACAATAAGAGGAAACAGAGGGATCTGGGATCTCTAACTCACTTCCGGTTACATCAACCTCTCA;CE=1.86628	GT:GL:GQ:FT:RCL:RC:RCR:CN:DR:DV:RR:RV	1/1:-271.49,-22.8681,0:10000:PASS:23296:45168:21872:2:0:0:0:76
chr1	1975108	INV00000161	T	<INV>	64	PASS	IMPRECISE;SVTYPE=INV;SVMETHOD=EMBL.DELLYv0.8.3;END=9771594;PE=3;MAPQ=21;CT=5to5;CIPOS=-466,466;CIEND=-466,466	GT:GL:GQ:FT:RCL:RC:RCR:CN:DR:DV:RR:RV	0/1:-2.09276,0,-46.7583:21:PASS:328383:1295391:597469:3:12:4:0:0
chr1	1975795	DUP00000162	A	<DUP>	40	LowQual	IMPRECISE;SVTYPE=DUP;SVMETHOD=EMBL.DELLYv0.8.3;END=1977159;PE=2;MAPQ=21;CT=5to3;CIPOS=-363,363;CIEND=-363,363	GT:GL:GQ:FT:RCL:RC:RCR:CN:DR:DV:RR:RV	0/0:0,-6.23412,-149.408:62:PASS:211:774:75:5:32:2:0:0
chr1	1997208	DEL00000163	A	<DEL>	360	PASS	PRECISE;SVTYPE=DEL;SVMETHOD=EMBL.DELLYv0.8.3;END=1997254;PE=0;MAPQ=0;CT=3to5;CIPOS=-16,16;CIEND=-16,16;SRMAPQ=60;INSLEN=0;HOMLEN=16;SR=6;SRQ=0.992308;CONSENSUS=AGTATATTTCTCGAATCTAACCAAATGTCTTCAGGAACACAACCATATGTGAACAGGATTACTTAGAATTAACGCGCATGTTTTATAGGTTGATTTTCCCTCAAGTTTCAAAGATTGCACTTTTTTCTGC;CE=1.92429	GT:GL:GQ:FT:RCL:RC:RCR:CN:DR:DV:RR:RV	1/1:-86.4974,-7.22207,0:72:PASS:535:213:461:0:0:0:0:24
chr1	2029718	DEL00000164	C	<DEL>	360	PASS	IMPRECISE;SVTYPE=DEL;SVMETHOD=EMBL.DELLYv0.8.3;END=2031697;PE=6;MAPQ=60;CT=3to5;CIPOS=-214,214;CIEND=-214,214	GT:GL:GQ:FT:RCL:RC:RCR:CN:DR:DV:RR:RV	1/1:-36,-1.80618,0:18:PASS:162:37:138:0:0:6:0:0
chr1	2105426	DUP00000165	C	<DUP>	69	LowQual	IMPRECISE;SVTYPE=DUP;SVMETHOD=EMBL.DELLYv0.8.3;END=8475286;PE=2;MAPQ=39;CT=5to3;CIPOS=-384,384;CIEND=-384,384	GT:GL:GQ:FT:RCL:RC:RCR:CN:DR:DV:RR:RV	0/0:0,-3.93327,-172.797:39:PASS:351338:1061162:518135:2:34:2:0:0
chr1	2111123	DUP00000166	C	<DUP>	28	LowQual	IMPRECISE;SVTYPE=DUP;SVMETHOD=EMBL.DELLYv0.8.3;END=2156155;PE=6;MAPQ=5;CT=5to3;CIPOS=-205,205;CIEND=-205,205	GT:GL:GQ:FT:RCL:RC:RCR:CN:DR:DV:RR:RV	0/0:0,-2.91544,-70.8558:29:PASS:4017:7556:3868:2:12:3:0:0
chr1	2111221	DEL00000167	T	<DEL>	45	LowQual	IMPRECISE;SVTYPE=DEL;SVMETHOD=EMBL.DELLYv0.8.3;END=2156331;PE=10;MAPQ=5;CT=3to5;CIPOS=-239,239;CIEND=-239,239	GT:GL:GQ:FT:RCL:RC:RCR:CN:DR:DV:RR:RV	0/0:0,-3.21956,-82.3254:32:PASS:4024:7540:3903:2:14:5:0:0
chr1	2155930	DEL00000168	G	<DEL>	480	PASS	PRECISE;SVTYPE=DEL;SVMETHOD=EMBL.DELLYv0.8.3;END=2155957;PE=0;MAPQ=0;CT=3to5;CIPOS=-30,30;CIEND=-30,30;SRMAPQ=60;INSLEN=0;HOMLEN=29;SR=8;SRQ=1;CONSENSUS=ATAGACCCTTCGATGGGATCAATCACCTGGAGACGAGAGATGTCGGAGGTTGAACTGAAAAAGACGATGAAGTTGTTACACGGATTGAGACGACTGAGTTGACTCGGATTACCAGATCCATATATATATATA;CE=1.95882	GT:GL:GQ:FT:RCL:RC:RCR:CN:DR:DV:RR:RV	1/1:-94.6897,-8.41858,0:84:PASS:282:269:233:1:0:0:0:28
chr1	2157105	DEL00000169	G	<DEL>	1440	PASS	PRECISE;SVTYPE=DEL;SVMETHOD=EMBL.DELLYv0.8.3;END=2157662;PE=12;MAPQ=60;CT=3to5;CIPOS=-6,6;CIEND=-6,6;SRMAPQ=60;INSLEN=0;HOMLEN=7;SR=12;SRQ=0.987261;CONSENSUS=TCTTGGCTGCCTCGTATGTCACGAAATGAACAGCAGAAGAATACACATATATCCGAATCCCCGTTCTGTAAAAAGTGAAGAACTTACTGATTCCTTCCTCATGAGTCACCCTTTTGGCGCAATCCAGACGCCTTTGTAGTTACCGAACCCATTTTG;CE=1.97893	GT:GL:GQ:FT:RCL:RC:RCR:CN:DR:DV:RR:RV	1/1:-61.4954,-5.41399,0:54:PASS:42:4:35:0:0:12:0:18
chr1	2174078	DEL00000170	A	<DEL>	180	PASS	PRECISE;SVTYPE=DEL;SVMETHOD=EMBL.DELLYv0.8.3;END=2174107;PE=0;MAPQ=0;CT=3to5;CIPOS=-12,12;CIEND=-12,12;SRMAPQ=60;INSLEN=0;HOMLEN=11;SR=3;SRQ=0.9875;CONSENSUS=TAGCGTCTTAGCATAGTTTCAGATCAACTCAAAAGGAACAAAAGATGAAGTGAGTTCCATACATACATAGAAATAAGTAT;CE=1.87524	GT:GL:GQ:FT:RCL:RC:RCR:CN:DR:DV:RR:RV	1/1:-55.5971,-4.81361,0:48:PASS:213:113:114:1:0:0:0:16
chr1	2193932	DEL00000171	C	<DEL>	120	LowQual	IMPRECISE;SVTYPE=DEL;SVMETHOD=EMBL.DELLYv0.8.3;END=2194304;PE=2;MAPQ=60;CT=3to5;CIPOS=-71,71;CIEND=-71,71	GT:GL:GQ:FT:RCL:RC:RCR:CN:DR:DV:RR:RV	0/1:-13.4846,0,-67.4846:135:PASS:6120:4633:8359:1:12:3:0:0
[truncated: 3,691 more rows]

## Sheet: Table S8
Table S8: ANOVA table to test the effect of IRT1 and NRAMP1 on chlorosis. (Df) degree of freedom, (Sum Sq) sum of squares, (Mean Sq) mean of squares.
[truncated: 5 more rows]

[truncated: 11 more sheets: Table S9, Table S10, Table S11, Table S12, Table S13, Table S14, Table S15, Table S16, Table S17, Table S18, Table S19]
